# Supplementary material for: Augmenting the accuracy of trainee doctors in diagnosing skin lesions suspected of skin neoplasms in a real-world setting: A prospective controlled before-and-after study
Source: PLoS One. 2022 Jan 21;17(1):e0260895. doi: 10.1371/journal.pone.0260895 (PMC8782525; doi:10.1371/journal.pone.0260895)
Supplement: S1 File — (XLSX) [file pone.0260895.s007.xlsx]

## Sheet: Description of excel
The analysis sheet showed raw data, and Table 2, 3, and Figure 2 were generated by reflecting this raw data in real time. Statistics(AI) and statistics(Control) sheets are temporal tables used for calculation.

## Sheet: Figure 2
AI-Group	Top-1 accuracy	Top-2 accuracy	Top-3 accuracy
Attending Dermatologist	0.618056	0.694444	0.715278
Trainees After Assistance	0.583333	0.701389	0.715278
Trainees Before Assistance	0.465278	0.541667	0.548611
Standalone Algorithm	0.534722	0.659722	0.708333
Control	Top-1 accuracy	Top-2 accuracy	Top-3 accuracy
Attending Dermatologist	0.64539	0.70922	0.716312
Trainees After Review	0.51773	0.666667	0.680851
Trainees Before Review	0.460993	0.64539	0.666667

## Sheet: Table 1
	AI Group	Control Group
No. of Cases	144	141
Age (mean ± SD)	57.0 ± 17.7	61.0 ± 15.3
Male	62 (43.1%)	52 (36.9%)
Onset*	6.9 ± 11.6	5.8 ± 9.3
FHx of skin cancer (+)	4 (2.8%)	5 (3.5%)
Tenderness (+)	16 (11.1%)	13 (9.2%)
Nodularity (range 1~4)	2.5 ± 0.9	2.6 ± 1.0
Suspicion
by Patients (%)	79 (57.2%)	74 (54.0%)
by Physicians (%)	47 (32.6%)	48 (34.0%)
Location
Head and neck	56 (38.9%)	65 (46.1%)
Trunk	42 (29.2%)	32 (22.7%)
Arm	15 (10.4%)	17 (12.1%)
Leg	30 (20.8%)	27 (19.1%)
Method of the diagnosis
Pathologic diagnosis	139 (96.5%)	131 (92.9%)
Clinical diagnosis	5 (3.5%)	10 (7.1%)
Malignancy	23 (16.0%)	29 (20.6%)
angiosarcoma	1	1
basal cell carcinoma	7	18
squamous cell carcinoma	6	5
squamous cell carcinoma in situ	7	2
keratoacanthoma	1	0
melanoma	0	1
metastasis	1	1
mycosis fungoides	0	1
Benign	121 (84.0%)	112 (79.4%)
abscess	0	2
actinic cheilitis	1	1
actinic keratosis	7	8
dermatofibroma	10	6
eczema	2	3
epidermal cyst	4	5
epidermal nevus	1	0
erythema nodosum	0	2
foreign body reaction	1	0
fungal infection	0	2
hemangioma	6	5
keloid/scar	0	3
lentigo	3	1
lipoma	1	0
melanocytic nevus	29	27
melanonychia	1	0
mucous cyst	2	1
neurofibroma	1	2
pigmented purpuric dermatosis	1	0
poroid hidradenoma	0	1
poroma	2	1
porokeratosis	1	0
postinflammatory hyperpigmentation	1	2
rosacea	0	1
schwannoma	1	0
sebaceous hyperplasia	1	0
sebaceoma	0	1
seborrheic keratosis	36	31
skin tag	1	1
subcorneal hemorrhage	1	0
wart	4	4
xanthogranuloma	1	0
unspecific pathologic diagnosis	2	2

## Sheet: Table 2
		Sensitivity			Specificity				Sensitivity			Specificity				Sensitivity			Specificity				Sensitivity			Specificity
		before	after	p value	before	after	p value		before	after	p value	before	after	p value		before	after	p value	before	after	p value		before	after	p value	before	after	p value
AI Group	Top-1 of Trainees	78.3% (18/23)	73.9% (17/23)	0.7656	88.4% (107/121)	94.2% (114/121)	0.05719		0.782609	0.73913		0.884298	0.942149			18	17		107	114			23	23		121	121
	Top-2 of Trainees	87.0% (20/23)	91.3% (21/23)	0.7728	66.9% (81/121)	76.0% (92/121)	0.02892		0.869565	0.913043		0.669421	0.760331			20	21		81	92			23	23		121	121
	Top-3 of Trainees	95.7% (22/23)	91.3% (21/23)	0.7728	62.0% (75/121)	73.6% (89/121)	0.00847		0.956522	0.913043		0.619835	0.735537			22	21		75	89			23	23		121	121
	Top-1 of Attending Dermatologists	82.6% (19/23)		-	91.7% (111/121)		-		0.826087		-	0.917355		-		19		-	111		-		23		-	121		-
	Top-2 of Attending Dermatologists	95.7% (22/23)		-	82.6% (100/121)		-		0.956522		-	0.826446		-		22		-	100		-		23		-	121		-
	Top-3 of Attending Dermatologists	95.7% (22/23)		-	79.3% (96/121)		-		0.956522		-	0.793388		-		22		-	96		-		23		-	121		-
	Patients	56.5% (13/23)		-	42.6% (49/115)		-		0.565217		-	0.426087		-		13		-	49		-		23		-	115		-
	Top-1 of the algorithm	52.2% (12/23)		-	93.4% (113/121)		-		0.521739		-	0.933884		-		12		-	113		-		23		-	121		-
	Top-2 of the algorithm	69.6% (16/23)		-	78.5% (95/121)		-		0.695652		-	0.785124		-		16		-	95		-		23		-	121		-
	Top-3 of the algorithm	78.3% (18/23)		-	66.1% (80/121)		-		0.782609		-	0.661157		-		18		-	80		-		23		-	121		-
	Risk "High" of the algorithm	82.6% (19/23)		-	70.2% (85/121)		-
	Risk "Medium" of the algorithm	95.7% (22/23)		-	60.3% (73/121)		-
Control	Top-1 of Trainees	65.5% (19/29)	65.5% (19/29)	1	81.3% (91/112)	86.6% (97/112)	0.09148		0.655172	0.655172		0.8125	0.866071			19	19		91	97			29	29		112	112
	Top-2 of Trainees	93.1% (27/29)	93.1% (27/29)	N/A	51.8% (58/112)	57.1% (64/112)	0.04108		0.931034	0.931034		0.517857	0.571429			27	27		58	64			29	29		112	112
	Top-3 of Trainees	93.1% (27/29)	93.1% (27/29)	N/A	49.1% (55/112)	53.6% (60/112)	0.1096		0.931034	0.931034		0.491071	0.535714			27	27		55	60			29	29		112	112
	Top-1 of Attending Dermatologists	79.3% (23/29)		-	90.2% (101/112)		-		0.793103		-	0.901786		-		23		-	101		-		29		-	112		-
	Top-2 of Attending Dermatologists	86.2% (25/29)		-	82.1% (92/112)		-		0.862069		-	0.821429		-		25		-	92		-		29		-	112		-
	Top-3 of Attending Dermatologists	86.2% (25/29)		-	79.5% (89/112)		-		0.862069		-	0.794643		-		25		-	89		-		29		-	112		-
	Patients	48.1% (13/27)		-	44.5% (49/110)		-		0.481481		-	0.445455		-		13		-	49		-		27		-	110		-

## Sheet: analysis
																																																0	R0 (AI)
																																																0	R0 (Control)
																																																1	R1 (AI)
																																																1	R1 (Control)
																																																2	R2 (AI)
																																																2	R2 (Control)
																																																3	R3 (AI)
																																																3	R3 (Control)
																																																4	R4 (AI)
																																																4	R4 (Control)
																																																	ALL
																																																	ALL
																																																	In (AI)
																																																B	In (Control)
																																																	Intern All (average)


																																																	AI
																																																	Control
																																																144
																																																141
																																																286
																																																	ALL


Intern:0, Resident grade:1,2,3,4	A: Asan medical center, B: Bundang hospital	Visit date			Sex	Age	Name of doctor	Onset(year)	Family history of skin cancer	Stiffness(1:hard, 2:rubbery, 3:normal, 4:soft)	Tenderness	Number of diagnosis	Top-1 first clinicial diagnosis by resident	Top-2 first clinicial diagnosis by resident	Top-3 first clinicial diagnosis by resident	Top-1 Benign/Malignant	Top-2 Benign/Malignant	Top-3 Benign/Malignant	Whether AI was referenced											Number of diagnosis	Second clinical diagnosis by resident	Second clinical diagnosis by resident	Second clinical diagnosis by resident	Top-1 Benign/Malignant	Top-2 Benign/Malignant	Top-3 Benign/Malignant	Whether the patient suspected malignancy(M:yes, B:no)	Biopsy site (H:h&n, T:trunk, A:arm, H:hand, L:leg, F:foot)	Top-1 clinical diagnosis by dermatologist	Top-2 clinical diagnosis by dermatologist	Top-3 clinical diagnosis by dermatologist	Biopsy slide number/N=clinically benign	Top-1 Benign/Malignant	Top-2 Benign/Malignant	Top-3 Benign/Malignant	Biopsy result, Benign/Malignant	Biopsy result
0	A	43983			M	45	Int 연	1	N	2	N	2	epidermal cyst	abscess	B	B	B	B	N											2	epidermal cyst	abscess	B	B	B	B	M	H	epidermal cyst			20S 051640	B			B	epidermal cyst	B
0	A	43983			M	79	Int 연	10	N	4	N	2	seborrheic keratosis	BCC	B	B	M	B	N											2	BCC	seborrheic keratosis	M	M	B	M	M	T	seborrheic keratosis			20S 051152	B			B	seborrheic keratosis	B
0	A	43983			M	71	Int 연	4	N	3	N	2	BCC	seborrheic keratosis	M	M	B	M	N											2	seborrheic keratosis	BCC	B	B	M	B	M	L	seb k			20S 051638	B			B	seborrheic keratosis	B
0	A	43991			M	70	Int 연	0.25	N	3	N	2	SCC	actinic keratosis	M	M	B	M	N											2	actinic keratosis	SCC	M	B	M	M	M	H	seb k			20-S-054184	B			B	Seborrheic keratosis	B
0	A	44018			M	55	int광	0.416667	N	1	Y	2	SCC	fungal infection	M	M	B	M	N											2	SCC	fungal infection	M	M	B	M	B	L	kaposi sarcoma			20S 059496	M			M	fungal infection	B
0	A	44018			F	62	int광	1	N	2	Y	2	SCC	kaposi sarcoma	M	M	M	M	N											2	SCC	kaposi sarcoma	M	M	M	M	M	L	SCC	other soft tissue tumor	irritated wart	20S 065170	M	B	B	M	Deep fungal infection	B
0	A	44011			M	57	int광	1	N	3	N	2	seborrheic keratosis	melanocytic nevus	B	B	B	B	N											2	seborrheic keratosis	melanocytic nevus	B	B	B	B	M	H	AK	seborrheic keratosis		20S 061839	B	B		B	Hyperkeratosis, parakeratosis, spongiosis, lymphocytic exocytosis, diffuse interstitial infiltration capillary dermis with solar elastosis	B
0	A	44039			F	69	int광	7	N	4	N	2	Epidermal cyst	Skin tag	B	B	B	B	N											2	Epidermal cyst	Skin tag	B	B	B	B	M	T	intradermal nevus	Skin tag		20S 072954	B	B		B	Neurofibroma	B
0	A	44012			F	73	int광	50	N	1	N	2	BCC	Bowen's disease	M	M	M	M	N											2	BCC	Bowen's disease	M	M	M	M	M	T	keloid			20S 036853	B			B	Old scar with necrosis	B
0	A	44025			M	75	int광	1	N	3	N	2	seborrheic keratosis	dermatofibroma	B	B	B	B	N											2	seborrheic keratosis	dermatofibroma	B	B	B	B	M	H	wart	seborrheic keratosis		20S 067980	B	B		B	Seborrheic keratosis	B
0	A	44060			F	68	Int숙	0.5	N	2	N	2	BCC	SCC	B	M	M	B	N											2	BCC	SCC	M	M	M	M	M	H	SK			20S 081042	B			B	BCC	M
0	A	44053			F	59	Int숙	3	Y	4	N	2	melanocytic nevus	seborrheic keratosis	B	B	B	B	N											2	melanocytic nevus	seb k	B	B	B	B	M	H	wart			20S 078991	B			B	intradermal telangiectatic lesion	B
0	A	44056			M	69	Int숙	2	N	3	N	2	BCC	SCC	B	M	M	B	N											2	BCC	SCC	M	M	M	M	M	H	actinic keratosis			20S 080174	B			B	SCC	M
0	A	44060			M	59	Int숙	3	N	4	N	2	BCC	SCC	B	M	M	B	N											2	BCC	SCC	M	M	M	M	M	H	SK			20S 081536	B			B	Seborrheic keratosis	B
0	A	44102			F	73	Int정	10	N	3	N	2	BCC	melanocytic nevus	M	M	B	M	N											2	BCC	melanocytic nevus	M	M	B	M	M	H	BCC			20S 093861	M			M	BCC	M
0	A	44096			F	61	Int혜	3	N	3	N	2	melanocytic nevus	BCC	B	B	M	B	N											2	melanocytic nevus	BCC	B	B	M	B	M	H	basal cell nevus	pigmented nevus		20S 092230	M	B		M	BCC	M
0	A	44088			M	37	Int혜	0.583333	N	4	N	2	melanocytic nevus	BCC	B	B	M	B	N											2	melanocytic nevus	dysplastic nevus	B	B	B	B	M	T	dysplastic nevus			20S 089088	B			B	melanocytic nevus	B
0	A	44095			F	80	Int혜	20	N	2	Y	2	BCC	bowen's disease	M	M	M	M	N											2	BCC	Bowen disease	M	M	M	M	M	H	epidermal cyst	SCC		20S 091715	B	M		M	Seborrheic keratosis with abscess	B
0	A	43873			F	92	R0 이미영	0.5	N	1	N	2	SCC	wart	M	M	B	M	N											2	SCC	wart	M	M	B	M	M	A	SCC	KA	wart	20S 015754	M	M	B	M	verrucous keratosis with scar (=wart)	B
0	A	44103			F	67	Int정	10	N	1	N	3	melanocytic nevus	BCC	seborrheic keratosis	B	M	B	N											3	melanocytic nevus	BCC	seborrheic keratosis	B	M	B	B	H	seb k			N	B			B	N	B
0	A	43874			M	36	R0 이미영		N	4	N	2	melanocytic nevus	BCC	B	B	M	B	N											2	melanocytic nevus	BCC	B	B	M	B	M	T	melanocytic nevus			N	B			B	N	B
0	A	43881			F	25	R0 이미영	4	N	4	N	2	melanocytic nevus	BCC	B	B	M	B	N											2	melanocytic nevus	BCC	B	B	M	B	M	L	melanocytic nevus			N	B			B	N	B
0	A	43998			M	65	Int연	3	N	4	N	2	dermatofibroma	BCC	B	B	M	B	N											2	epidermal cyst	dermatofibroma	B	B	B		M	H	intradermal nevus			N	B			B	N	B
0	A	44018			F	71	int광	0.2	N	3	N	2	Malignat melanoma	melanocytic nevus	M	M	B	M	N											2	Malignat melanoma	melanocytic nevus	M	M	B	M	M	T	Melanonychia			N	B			B	N	B
0	A	44022			F	26	int광	20	N	3	N	2	melanocytic nevus	seborrheic keratosis	B	B	B	B	N											2	melanocytic nevus	seborrheic keratosis	B	B	B	B	M	L	nevus			N	B			B	N	B
0	A	44112			F	69	Int신	3	N	3	N	2	AK	SCC	B	B	M	B	N											2	AK	SCC	B	B	M	B	B	H	AK			20S 096553	B			B	actinic keratosis	B
0	A	44116			F	74	Int신	5	N	1	N	2	scar	nevus	B	B	B	B	N											2	scar	nevus	B	B	B	B	B	H	melanocytic nevus	BCC		20S 097182	B	M		M	BCC	M
0	A	44116			F	72	Int신	1	N	3	N	2	BCC	melanoma	M	M	M	M	N											2	BCC	melanoma	M	M	M	M	B	H	BCC			20S 097739	M			M	BCC	M
0	A	44116			M	59	Int신	10	N	2	N	2	cyst	dermatofibroma	B	B	B	B	N											2	cyst	dermatofibroma	B	B	B	B	B	H	BCC			20S 097744	M			M	hemangioma	B
0	A	44116			F	64	Int신	1	N	1	N	2	AK	bowen's disease	M	B	M	M	N											2	AK	bowen's disease	M	B	M	M	M	H	Bowen's disease			20S 097748	M			M	SCC	M
0	A	44116			M	25	Int신	10	N	1	N	2	blue nevus	melanoma	B	B	M	B	N											2	blue nevus	melanoma	B	B	M	B	B	A	blue nevus			20S 097753	B			B	blue nevus	B
0	A	44116			F	46	Int신	1	N	3	N	2	seb K	BCC	B	B	M	B	N											2	seb K	BCC	B	B	M	B	B	H	seb k			20S 097755	B			B	Seborrheic keratosis	B
0	A	44117			F	60	Int신	8	N	1	N	2	seb K	SCC	B	B	M	B	N											2	seb K	SCC	B	B	M	B	M	L	seb K			20S 097761	B			B	Seborrheic keratosis	B
0	A	44117			M	64	Int신	0.333333	N	2	N	2	lipoma	epidermal cyst	B	B	B	B	N											2	lipoma	epidermal cyst	B	B	B	B	B	L	calcinosis cutis	pilomatricoma		20S 098305	B	B		B	verrucous K	B
0	A	44123			F	64	Int신	5	N	3	N	2	seb K	AK	B	B	B	B	N											2	seb K	AK	B	B	B	B	B	A	seb K			20S 100525	B			B	Seborrheic keratosis	B
0	A	44123			M	37	Int신	1	N	3	N	2	melanocytic nevus	dysplastic nevus	B	B	B	B	N											2	melanocytic nevus	dysplastic nevus	B	B	B	B	M	T	melanocytic nevus			20S 100522	B	B		B	melanocytic nevus	B
0	A	44123			M	37	Int신	1	N	3	N	2	melanocytic nevus	seb K	B	B	B	B	N											2	melanocytic nevus	seb K	B	B	B	B	M	T	melanocytic nevus			20S 100522	B	B		B	melanocytic nevus	B
0	A	44123			M	37	Int신	1	N	3	N	2	melanocytic nevus	dysplastic nevus	B	B	B	B	N											2	melanocytic nevus	dysplastic nevus	B	B	B	B	M	T	melanocytic nevus			20S 100526	B	B		B	melanocytic nevus	B
0	A	44130			M	57	Int신	0.25	N	3	N	2	seb K	AK	B	B	B	B	N											2	seb K	AK	B	B	B	B	M	H	telangiectasia	AEGCG, GA		20S 102824	B	B		B	rosacea	B
0	A	44130			F	76	Int신	1	N	1	N	2	seb K	AK	B	B	B	B	N											2	seb K	AK	B	B	B	B	B	H	AK	wart	lentigo	20S 102821	B	B	B	B	Bowen's disease	M
0	A	44130			F	78	Int신	30	N	3	N	2	seb K	BCC	B	B	M	B	N											2	seb K	BCC	B	B	M	B	M	H	BCC			20S 102826	M			M	BCC	M
0	A	44130			F	54	Int신		N	3	N	2	blue nevus	BCC	B	B	M	B	N											2	blue nevus	BCC	B	B	M	B	B	H	blue nevus			20S 103428	B			B	blue nevus	B
0	A	44130			F	58	Int신	0.333333	N	2	N	2	epidermal cyst	dermatofibroma	B	B	B	B	N											2	epidermal cyst	dermatofibroma	B	B	B	B	B	H	epidermal cyst			20S 103423	B			B	epidermal cyst	B
0	A	44130			F	34	Int신		N	3	N	2	melanonychia	melanoma	B	B	M	B	N											2	melanonychia	melanoma	B	B	M	B	B	L	melanonychia			N	B			B	N	B
0	A	44130			F	67	Int신	4	N	3	N	2	BCC	SCC	M	M	M	M	N											2	BCC	SCC	M	M	M	M	M	H	BCC			20S 103420	M			M	BCC	M
0	A	44133			F	82	Int신	1	N	1	N	2	seb K	BCC	B	B	M	B	N											2	seb K	BCC	B	B	M	B	M	L	seb K	tinea unguium		20S 104488	B	B		B	Seborrheic keratosis	B
1	A	43887			F	77	R1동	0.0833333	N	3	N	3	seb k	lentigo	AK	B	B	B	N											3	AK	seb k	lentigo	B	B	B	M	H	seb k			20S 020254	B			B	Actinic keratosis	B
1	A	44006			F	85	R1민	1	N	3	Y	2	SCC	BCC	M	M	M	M	N											2	BCC	SCC	M	M	M	M	B	H	BCC	SCC		20S 060093	M	M		M	basal cell carcinoma	M
1	A	43964			F	60	R1민	1	N	3	N	2	melanocytic nevus	BCC	B	B	M	B	N											2	BCC	melanocytic nevus	M	M	B	M	B	H	BCC			20S 044611	M			M	BCC	M
1	A	43921			F	64	R1민	5	N	1	N	2	epidermal cyst	abscess	B	B	B	B	N											2	epidermal cyst	abscess	B	B	B	B	B	H	epidermal cyst	fibrous cyst		20S 030632	B	B		B	epidermal cyst	B
1	A	43976			F	73	R1민	4	N	4	N	2	hemorrhagic bulla	hemangioma	B	B	B	B	N											2	hemorrhagic bulla	hemangioma	B	B	B	B	B	H	soft tissue neoplasm	sebaceous cancer		20S 048422	B	M		M	Increased melanophage in dermis. No evidence of melanocytic lesion. No evidence of sebaceous carcinoma	B
1	A	43893			M	74	R1민	1	N	1	Y	2	BCC	SCC	M	M	M	M	N											2	BCC	SCC	M	M	M	M	B	H	SK	BCC		20S 021949	B	M		M	SCC	M
1	A	43986			M	68	R1민	3	N	4	N	2	SCC	Bowen's disease	M	M	M	M	N											2	SCC	PG	M	M	B	M	B	L	SCC			20S 053167	M			M	Squamous cell carcinoma	M
1	A	43907			F	77	R1민	2	N	3	N	2	seb k	BCC	B	B	M	B	N											2	seb k	BCC	B	B	M	B	M	H	AK			20S 026099	B			B	Actinic keratosis	B
1	A	43944			F	72	R1민	2	N	2	N	2	BCC	SCC	B	M	M	B	N											2	BCC	SCC	B	M	M	B	M	H	Bowen's disease	scar		20S 038222	M	B		M	Actinic keratosis	B
1	A	44063			F	75	R1민	1	N	2	N	2	BCC	AK	M	M	AK	M	N											2	Bowen's disease	BCC	M	M	M	M	M	H	BCC	keratocanthoma		20S 083159	M	M		M	BCC	M
1	A	44041			F	81	R1민	1	N	4	N	2	labial melanotic macule	melanoma	B	B	M	B	N											2	dysplastic nevus	melanotic macule	B	B	B	B	M	H	nevus			20S 074586	B			B	Lymphocytic exocytosis with melanophages	B
1	A	44091			F	43	R1민	30	Y	3	N	2	dysplatic nevus	melanoma	B	B	M	B	N											2	melanoma	dysplastic nevus	M	M	B	M	M	L	melanocytic nevus			20S 090592	B			B	melanocytic nevus	B
1	A	43972			F	62	R1민	4	N	3	N	2	hemangioma	pyogenic granuloma	B	B	B	B	N											2	hemangioma	hemangiosarcoma	B	B	B	B	M	H	hemangioma	intradermal nevus		20S 047323	B	B		B	Poroma	B
1	A	43992			F	63	R1민	5	N	2	N	2	abscess	epidermal cyst	B	B	B	B	N											2	epidermal cyst	abscess	B	B	B	B	M	H	epidermal cyst	benign neoplasm		20S 054702	B	B		B	ruptured epidermal cyst	B
1	A	43900			M	90	R1민	0.166667	N	1	N	2	wart	BCC	M	B	M	M	N											2	wart	BCC	M	B	M	M		L	SCC			20S 023994	M			M	Abscess	B
1	A	43921			M	74	R1민	1	N	3	N	2	SCC	BCC	M	M	M	M	N											2	SCC	BCC	M	M	M	M		A	BCC			20S 030640	M			M	BCC	M
1	A	44063			F	45	R1민	3	N	1	N	2	bowen's disease	BCC	M	M	M	M	N											2	LSC	BCC	B	B	M	B	M	A	LSC			20S 083147	B			B	acanthosis with melanophages	B
1	A	43966			F	77	R1영	2	N	3	N	2	SCC	actinic cheilitis	M	M	B	M	N											2	SCC	actinic cheilitis	M	M	B	M	B	H	SCC			20S 045723	M			M	actinic cheilitis	B
1	A	43921			F	64	R1영	5	N	1	N	2	wart	cyst	B	B	B	B	N											1	epidermal cyst	B	B	B	B	B	B	H	epidermal cyst	fibrous cyst		20S 030632	B	B		B	epidermal cyst	B
1	A	44048			M	43	R1영	10	N	4	N	2	inflamed seb k	irritated BCC	B	B	M	B	N											2	pyogenic granuloma	inflamed seb k	B	B	B	B	B	T	pyogenic granuloma	hemangioma	melanoma	20S 076867	B	B	M	M	hemangioma	B
1	A	44085			F	73	R1영	10	N	3	N	2	SCC	traumatic ulcer	B	M	B	B	N											2	traumatic ulcer	SCC	B	B	M	B	B	L	chronic radiation dermatitis			20S 036853	B			B	Old scar with necrosis	B
1	A	43915			F	63	R1영	0.833333	N	2	N	2	blue nevus	hemangioma	B	B	B	B	N											2	blue nevus	hemangioma	B	B	B	B	B	H	dysplatic nevus	blue nevus	melanoma	20S 028772	B	B	M	M	poroid hidradenoma	B
1	A	44046			M	80	R1영	0.25	N	3	N	2	irritated wart	SCC	B	B	M	B	N											2	irritated wart	SCC	B	B	M	B	B	H	irritated wart			20S 075762	B			B	Seborrheic keratosis	B
1	A	43941			F	77	R1영		N	3	N	2	wart	seb k	B	B	B	B	N											2	wart	seb k	B	B	B	B	M	H	wart	actinic keratosis		20S 036848	B	B		B	Actinic keratosis	B
1	A	43949			F	64	R1영	2	N	3	Y	2	AK	SCC	M	B	M	M	N											2	AK	SCC	M	AK	M	M	M	L	Bowen's disease	SCC	dermatofibroma	20S 039277	M	M	B	M	Actinic keratosis	B
1	A	43934			M	58	R1영	0.25	N	3	Y	2	hemangioma	sarcoma	B	B	M	B	N											2	hemangioma	sarcoma	B	B	M	B	M	H	Kaposi sarcoma			20S 034854	M			M	Angiosarcoma	M
1	A	44006			M	50	R1영	30	N	4	N	2	BCC	malignant melanoma	M	M	M	M	N											2	malignant melanoma	BCC	M	M	M	M	M	H	nodular melanoma	melanocytic, dysplastic	hemangioma	20S 060629	M	B	B	M	basal cell carcinoma	M
1	A	43976			F	56	R1영	1	N	3	N	2	bowen's disease	actinic keratosis	M	M	B	M	N											2	bowen's disease	actinic keratosis	M	M	B	M	M	T	Bowen's disease			20S 048948	M			M	Bowen's disease	M
1	A	43927			F	48	R1영	1	N	3	N	2	melanoma	inflamed melanocytic nevus	M	M	B	M	N											2	melanoma	inflamed melanocytic nevus	M	M	B	M	M	L	subungual melanoma			20S 032348	M			M	Malignant melanoma	M
1	A	43906			M	73	R1영	10	N	3	N	2	melanocytic nevus	BCC	B	B	M	B	N											2	melanocytic nevus	BCC	B	B	M	B	M	A	melanocytic nevus			20S 026118	B			B	melanocytic nevus	B
1	A	44048			M	38	R1영	10	N	3	N	2	melanocytic nevus	pigmented nevus	B	B	B	B	N											2	melanocytic nevus	pigmented nevus	B	B	B	B	M	T	hemangioma	intradermal nevus		20S 077335	B	B		B	melanocytic nevus	B
1	A	44048			M	38	R1영	10	N	3	N	2	skin tag	wart	B	B	B	B	N											2	wart	neurofibroma	B	B	B	B	M	H	intradermal nevus			20S 077336	B			B	melanocytic nevus	B
1	A	44021			F	29	R1영	0.416667	N	3	N	2	scar	dermatofibroma	B	B	B	B	N											2	dermatofibroma	scar	B	B	B	B	M	T	keloidal scar	dermatofibroma		20S 066809	B	B		B	Nodular scar, suggestive of keloid	B
1	A	43899			F	64	R1영	0.25	N	1	N	2	melanocytic nevus	BCC	B	B	M	B	N											2	melanocytic nevus	BCC	B	B	M	B	M	T	seb k			20S 023996	B			B	Seborrheic keratosis	B
1	A	44097			M	69	R1영	10	N	3	N	2	melanocytic nevus	seb k	B	B	B	B	N											2	dysplastic nevus	seb k	B	B	B	B	M	T	dysplastic nevus	lentigo		20S 092252	B	B		B	Seborrheic keratosis	B
1	A	44097			M	68	R1영	10	N	3	N	2	seb k	wart	B	B	B	B	N											2	wart	seb k	B	B	B	B	M	T	irritated seb k	wart		20S 092769	B	B		B	Seborrheic keratosis	B
1	A	44048			M	38	R1영	10	N	3	N	2	melanocytic nevus	seb k	B	B	B	B	N											2	seb k	melanocytic nevus	B	B	B	B	M	T	seb k			20S 077337	B			B	Seborrheic keratosis	B
1	A	43941			F	86	R1영	10	N	3	N	2	SCC	irritated seb k	M	M	B	M	N											2	SCC	irritated seb k	M	M	B	M	M	T	seborrheic keratosis			20S 036841	B			B	Seborrheic keratosis	B
1	A	43921			M	74	R1영	1	N	3	N	2	irritated seb k	SCC	B	B	M	B	N											2	irritated seb k	SCC	B	B	M	B		A	BCC			20S 030640	M			M	BCC	M
1	A	43901			F	50	R1영	5	N	3	N	2	seb k	BCC	B	B	M	B	N											2	seb k	BCC	B	B	M	B	B	T	seb k			N	B			B	N	B
1	A	43915			F	65	R1민	0.17	N	1	N	2	epidermal cyst	BCC	B	B	M	B	N											2	epidermal cyst	hemangioma	B	B	B	B		A	mucous cyst			N	B			B	N	B
1	A	43969			M	73	R1영	40	N	4	N	2	hemangioma	hemangiosarcoma	B	B	M	B	N											2	hemangioma	hemangiosarcoma	B	B	M	B	M	T	venous malformation			N	B			B	N	B
1	A	44111			M	60	R1민	6	N	1	N	2	seb k	wart	B	B	B	B	N											2	wart	seb k		B	B		M	A	viral wart	xerotic eczema, prurigo		20S 096549	B	B		B	eczema	B
1	A	44112			F	29	R1민	0.666667	N	3	N	2	melanocytic nevus	BCC	B	B	M	B	N											2	melanocytic nevus	BCC		B	M		M	L	melanocytic nevus			20S 097177	B			B	dysplastic nevus	B
1	A	44126			F	78	R1민	0.0833333	N	1	N	2	BCC	seb k	M	M	B	M	N											2	seb k	BCC	B	B	M	B	M	H	seb k			20S 102191	B			B	seborrheic keratosis	B
1	A	44111			F	43	R1영	1	N	2	Y	2	hemangioma	epidermal cyst	B	B	B	B	N											2	hemangioma	other cyst	B	B	B	B	B	A	glomus tumor			20S 096034	B			B	calcified organizing hematoma [unspecific]	B
1	A	44111			F	43	R1영	1	N	3	N	2	dermatofibroma	melanocytic nevus	B	B	B	B	N											2	dermatofibroma	melanocytic nevus	B	B	B	B	B	L	dermatofibroma			20S 096041	B			B	dermatofibroma	B
1	A	44112			F	54	R1영	0.166667	N	4	Y	3	fungal infection	SCC	PG	B	M	B	N											3	erythema nodosum	lymphoma	SCC	B	M	M	B	A	erythema nodosum	erythema induratum	sweet syndrome	20S 096558	B	B	B	B	erythema nodosum	B
1	A	44112			F	54	R1영	0.166667	N	2	Y	2	lymphoma	erythema nodosum	B	M	B	B	N											2	erythema nodosum	lymphoma	B	B	M	B	B	A	erythema nodosum	sweet syndrome	lymphoma	20S 096559	B	B	M	M	erythema nodosum	B
1	A	44112			F	50	R1영	5	Y	3	N	2	melanocytic nevus	malignant melanoma	B	B	M	B	N											3	melanocytic nevus	dysplastic nevus	malignant melanoma	B	B	M	M	L	melanocytic nevus	melanoma in situ		20S 097171	B	M		M	melanocytic nevus	B
1	A	44112			F	50	R1영	5	Y	3	N	2	malignant melanoma	melanocytic nevus	M	M	B	M	N											3	melanocytic nevus	malignant melanoma	dysplastic nevus	B	M	B	M	T	melanocytic nevus			20S 097172	B			B	melanocytic nevus	B
1	A	44112			F	50	R1영	2	Y	3	N	2	melanocytic nevus	seb k	B	B	B	B	N											3	melanocytic nevus	interdermal nevus	seb k	B	B	B	M	T	melanocytic nevus, intradermal			20S 097173	B			B	melanocytic nevus	B
1	A	44112			M	60	R1영	0.0833333	N	4	Y	3	abscess	SCC	pyogenic granuloma	B	M	B	N											3	abscess	SCC	pyogenic granuloma	B	M	B	B	H	abscess	SCC		20S 097176	B	M		M	abscess (ulcer with granulation tissue)	B
1	A	44116			M	42	R1영	5	N	1	Y	2	SCC	pyogenic granuloma	M	M	B	M	N											2	pyogenic granuloma	SCC	B	B	M	B	B	A	irritated wart	SCC, KA	poroma	20S 097178	B	M	B	M	dermatofibroma	B
1	A	44125			F	73	R1영	0.166667	N	3	N	2	seb k	wart	B	B	B	B	N											2	seb k	wart	B	B	B	B	B	L	irritated seb k			20S 101050	B			B	Seborrheic keratosis	B
1	A	44125			M	74	R1영	1	N	1	N	2	AK	SCC	B	B	M	B	N											2	AK	SCC	B	B	M	B	B	H	seb K	BCC		N	B			B	SCC	M
1	A	44126			M	80	R1영	10	N	3	N	2	seb k	melanocytic nevus	B	B	B	B	N											2	seb k	melanocytic nevus	B	B	B	B	M	H	seb k			20S 102178	B			B	seborrheic keratosis	B
1	A	44126			M	80	R1영	10	N	3	N	2	seb k	melanocytic nevus	B	B	B	B	N											2	seb k	melanocytic nevus	B	B	B	B	M	H	seb k			20S 102178	B			B	seborrheic keratosis	B
1	A	44126			M	80	R1영	10	N	3	N	2	seb k	melanocytic nevus	B	B	B	B	N											2	seb k	melanocytic nevus	B	B	B	B	M	T	seb k			20S 102179	B			B	seborrheic keratosis	B
1	A	44132			F	49	R1민	10	N	3	N	2	melanocytic nevus	dysplastic nevus	B	B	B	B	N											2	melanocytic nevus	dysplastic nevus	B	B	B		B	A	melanocytic nevus			20S 104500	B			B	blue nevus	B
1	A	44132			F	65	R1민	1	N	3	N	2	wart	nevus	B	B	B	B	N											2	nevus	wart	B	B			B	A	intradermal nevus			20S 104495	B			B	melanocytic nevus	B
1	A	44132			F	71	R1민	0.25	N	1	N	1	wart		B	B			N											1	wart			B			B	A	wart			20S 104492	B			B	wart	B
1	A	44133			F	63	R1민	0.666667	N	3	N	2	nevus	BCC	B	B	M	B	N											2	nevus	BCC	B	B	M		M	H	intradermal nevus			20S 105098	B			B	melanocytic nevus	B
1	A	44133			F	63	R1민	5	N	2	N	2	wart	seb.k	B	B	B	B	N											2	wart	seb k	B	B	B		B	T	seb k			20S 105099	B			B	neurofibroma	B
1	A	44133			F	82	R1영	1	N	3	N	2	seb k	lentigo	B	B	B	B	N											2	seb k	lentigo	B	B	B		B	L	seb k			20S 104488	B			B	seborrheic keratosis	B
2	B	44029			F	25	R2범	10	N	3	N	1	melanocytic nevus			B			N											1	melanocytic nevus			B			B	T	junctional nevus	dysplastic nevus		S200029691	B	B		B	Junctional nevus	B
2	B	44014			F	34	R2범		N	4	N	2	parapsoriasis	mycosis funcgoides		B	M		N											2	parapsoriasis	mycosis funcgoides		B	M		B	L	mycosis fungoides			S200027030	M			M	mycosis fungoides	M
2	B	44034			M	58	R2범	20	N	3	N	2	melanocytic nevus	seborrheic keratosis		B	B		N											2	melanocytic nevus	seborrheic keratosis		B	B		B	L	irritated nevus	seborrheic keratosis		S200030402	B	B		B	pigmented nevus	B
2	B	44041			F	64	R2범	5	N	2	N	2	wart	seborrheic keratosis		B	B		N											2	wart	seborrheic keratosis		B	B		B	T	wart	seborrheic keratosis		S200031663	B	B		B	Seborrheic keratosis	B
2	B	44041			M	44	R2범		N	3	N	1	BCC			M			N											1	BCC			M			M	H	BCC	epithelioma		S200031662	M	B		M	fibroepithelial polyp	B
2	B	43888			M	78	R2우	4	N	2	N	3	bowen's disease	basal cell carcinoma	squamous cell carcinoma	M	M	M	N											3	actinic keratosis	bowen's disease	squamous cell carcinoma	B	M	M	B	H	actinic keratosis			S200009596	B			B	actinic keratosis	B
2	B	43910			F	48	R2우	1	N	4	N	2	dermatofibroma	inflammed epidermal cyst	B	B	B	B	N											2	eccrine poroma	dermatofibroma	B	B	B	B	B	L	metastatic cancer to the skin, lower limb	dermatofibroma		S200012249	M	B		M	dermatofibroma	B
2	B	43917			M	46	R2우	10	N	1	N	3	eczema	parapsoriasis	scleroderma	B	B	B	N											3	atopic dermatitis	contact dermatitis	acute generalized exanthematous pustulosis	B	B	B	B	T	atopic dermatitis	cutaneous T-cell lymphoma		S200013159	B	M		M	eczema	B
2	B	43959			F	54	R2우	30	N	1	N	2	irritated seborrheic keratosis	epidermal nevus		B	B		N											3	bowen's disease	epidermal nevus	seborrheic keratosis	M	B	B	B	T	bowen's disease			S200018433	M			M	Seborrheic keratosis	B
2	B	43999			F	88	R2조	1	N	3	N	2	actinic keratosis	bowen's disease		B	M		N											2	actinic keratosis	Basal cell carcinoma		B	M		B	H	actinic keratosis			S200024652	B			B	Actinic keratosis	B
2	B	43999			M	43	R2조	5	N	3	N	3	seborrheic keratosis	lentigo	pigmented nevus	B	B	B	N											3	Seborrheic keratosis	pigmented nevus	basal cell carcinoma	B	B	M	B	H	seborrheic keratosis			S200024508	B			B	seborrheic keratosis	B
2	B	43999			M	61	R2조	1	N	3	N	1	seborrheic keratosis			B			N											1	Seborrheic keratosis			B			B	H	irritated seborrheic keratosis			S200024663	B			B	seborrheic keratosis	B
2	B	44006			F	54	R2조	54	N	3	N	2	melanocytic nevus	melanoma		B	M		N											1	Melanocytic nevus			B			M	L	melanocytic nevus	melanoma		S200025828	B	M		M	Compound nevus	B
2	B	44048			F	60	R2허	0.333333	N	3	N	2	BCC	SCC		M	M		N											2	BCC	SCC		M	M		B	H	BCC			S200033014	M			M	BCC	M
2	B	44057			M	75	R2허	0.5	N	3	N	2	SCC	Pyogenic granuloma		M	B		N											2	SCC	Pyogenic granuloma		M	B		B	H	pyogenic granuloma	SCC			B	M		M	sebaceoma	B
2	B	44057			F	59	R2허		N	3	N	3	BCC	pyogenia granuloma	hemangioma	M	B	B	N											3	BCC	pyogenic granuloma	hemangioma	M	B	B	B	T	BCC	Hemangomia			M	B		M	BCC	M
2	B	44062			M	47	R2허	30	N	3	N	1	pigmented nevus			B			N											1	pigmented nevus			B			B	L	pigmented nevus				B			B	Junctional nevus	B
2	B	44111			F	71	R2우	5	N	2	N	3	mucosal melanocytic macule	Peutz Jeghers disease	melanoma	B	B	M	N											3	mucosal melanocytic macule	Peutz Jeghers disease	melanoma	B	B	M	B	H	mucosal melanotic macule	melanoma		S2041797	B	M		M	unspecific(Basal atypia Increased dermal melanophages and basal pigmentation) = mucosal melanotic macule	B
3	B	43949			F	52	R3민	2	N	4	N	3	hemangioma	seborrheic keratosis	squamous cell carcinoma	B	B	M	N											3	hemangioma	seborrheic keratosis	squamous cell carcinoma	B	B	M	B	H	venous lake	nevus		S200017368	B	B		B	Hemangioma	B
3	B	43893			F	69	R3민		N	3	N	3	basal cell carcinoma	dysplastic nevus	melanocytic nevus	M	B	B	N											3	basal cell carcinoma	dysplastic nevus	melanocytic nevus	M	B	B	B	H	basal cell carcinoma			S200009842	M			M	BCC	M
3	B	44054			F	76	R3준	0.25	N	3	N	2	SCC	pyogenic grauloma	M	M	B	M	N											3	BCC	SCC	Bowen disease	M	M	M	B	H	BCC				M			M	BCC	M
3	B	44062			F	39	R3준	15	N	3	N	3	bowen's disease	Melanoma	BCC	M	M	M	N											3	Bowen disease	seborrheic keratosis	melanoma	M	B	M	B	T	BCC				M			M	BCC	M
3	B	44063			F	59	R3준	2	N	1	N	3	dermatofibroma	prurigo	BCC	B	B	M	N											3	Dermatofibroma	Angioleiomyoma	prurigo	B	B	B	B	T	dermatofibroma				B			B	dermatofibroma	B
3	B	44063			F	59	R3준	0.25	N	1	N	3	epidermal cyst	dermatofibroma	pilomatricoma	B	B	B	N											2	dermatofibroma	dysplastic nevus	B	B	B	B	B	T	dermatofibroma				B			B	dermatofibroma	B
3	B	44064			M	48	R3준	5	N	1	N	1	seborrheic keratosis	B		B	B		N											1	seborrheic keratosis	B		B	B		B	L	seborrheic keratosis	wart			B	B		B	wart	B
3	B	44047			F	73	R3준	6	N	1	N	2	lymphoma	skin metastasis	M	M	M	M	N											3	Pseudolymphoma	Malignant neoplasm of skin	Sarcoidosis	B	M	B	M	H	metastatic carcinoma	angiosarcoma		S20_32795	M	M		M	METASTATIC CARCINOMA	M
3	B	44069			F	74	R3준		N	1	Y	2	seborrheic keratosis	wart		B	B		N											2	seborrheic keratosis	wart		B	B		M	H	seborrheic keratosis				B			B	seborreic keratosis	B
3	B	44069			M	81	R3준	0.75	N	3	N	2	seborrheic keratosis	bowen's disease		B	M		N											2	seborrheic keratosis	bowen's disease		B	M		M	L	seborrheic keratosis				B			B	seborreic keratosis	B
4	B	43963			F	53	R4걸	2	N	3	N	2	actinic keratosis	benign lichenoid keratosis		B	B		N											1	actinic keratosis			B			M	A	Actinic keratosis	Seborrheic keratosis		S200018887	B	B		B	Dermatofibroma	B
4	B	43929			F	58	R4걸	1	N	4	N	1	seborrheic keratosis	B		B	B		N											1	Seborrheic keratosis			B			M	H	irritated seborrheic keratosis	compound nevus		S200014671	B	B		B	Irritated seborrheic keratosis	B
Intern:0, Resident grade:1,2,3,4	A: Asan medical center, B: Bundang hospital	Visit date			Sex	Age	Name of doctor	Onset(year)	Family history of skin cancer	Stiffness(1:hard, 2:rubbery, 3:normal, 4:soft)	Tenderness	Number of diagnosis	Top-1 first clinicial diagnosis by resident	Top-2 first clinicial diagnosis by resident	Top-3 first clinicial diagnosis by resident	Top-1 Benign/Malignant	Top-2 Benign/Malignant	Top-3 Benign/Malignant	Whether AI was referenced	Top-1 diagnosis of AI outcome	value	Top-2 diagnosis of AI outcome	value	Top-3 diagnosis of AI outcome	value	Top-1 Benign/Malignant	Top-2 Benign/Malignant	Top-3 Benign/Malignant	Malignancy output (0-100)	Number of diagnosis	Second clinical diagnosis by resident	Second clinical diagnosis by resident	Second clinical diagnosis by resident	Top-1 Benign/Malignant	Top-2 Benign/Malignant	Top-3 Benign/Malignant	Whether the patient suspected malignancy(M:yes, B:no)	Biopsy site (H:h&n, T:trunk, A:arm, H:hand, L:leg, F:foot)	Top-1 clinical diagnosis by dermatologist	Top-2 clinical diagnosis by dermatologist	Top-3 clinical diagnosis by dermatologist	Biopsy slide number/N=clinically benign	Top-1 Benign/Malignant	Top-2 Benign/Malignant	Top-3 Benign/Malignant	Biopsy result, Benign/Malignant	Biopsy result
0	A	43991			M	57	Int 연	30	N	3	N	2	melanocytic nevus	epidermal nevus	B	B	B	B	Y	nonspecific lesion	0.77	epidermal nevus	0.09	seborrheic keratosis	0.06	B	B	B	7	2	epidermal nevus	melanocytic nevus	B	B	B	B	B	T	epidermal nevus			20-S-054183	B			B	epidermal nevus, irritated	B
0	A	44021			F	49	int광	1	N	3	N	2	BCC	Bowen's disease	M	M	M	M	Y	Basal cell carcinoma	0.49	Scar	0.18	Hemangioma	0.18	M	B	B	52	2	BCC	Hemangioma	M	M	B	M	B	H	BCC			20S 066221	M			M	basal cell carcinoma	M
0	A	44040			M	70	int광	4	N	3	N	2	seborrheic keratosis	dermatofibroma	B	B	B	B	Y	Actinic keratosis	0.77	Squamous cell carcinoma	0.16	Wart	0.02	B	M	B	29	2	Actinic keratosis	Squamous cell carcinoma	B	B	M	B	B	H	AK	SCC in situ		20S 074049	B	M		M	Bowen's disease	M
0	A	44018			M	61	int광	5	N	3	N	2	menalocytic nevus	malignant melanoma	B	B	M	B	Y	Seborrheic keratosis	0.75	Malignant melanoma	0.15	Wart	0.04	B	M	B	29	2	Seborrheic keratosis	Malignant melanoma	B	B	M	B	B	T	seborrheic keratosis			20S 064637	B			B	Seborrheic keratosis	B
0	A	44018			F	67	int광	5	N	3	N	2	menalocytic nevus	dermatofibroma	B	B	B	B	Y	Seborrheic keratosis	0.53	Wart	0.47	Dermatofibroma	0	B	B	B	0	2	Seborrheic keratosis	dermatofibroma	B	B	B	B	B	H	seborrheic keratosis			20S 065172	B			B	Seborrheic keratosis	B
0	A	44011			M	32	int광	20	N	3	N	2	seborrheic keratosis	melanocytic nevus	B	B	B	B	Y	Dermatofibroma	0.48	Blue nevus	0.25	Malignant melanoma	0.15	B	B	M	24	2	Dermatofibroma	Blue nevus	B	B	B	B	M	A	seborrheic keratosis	dermatofibroma	Blue nevus	20S 061838	B	B	B	B	Blue nevus	B
0	A	44025			F	10	int광	10	N	3	N	2	melanocytic nevus	seborrheic keratosis	B	B	B	B	Y	Melanocytic nevus	0.48	Dysplastic nevus	0.33	Malignant melanoma	0.13	B	B	M	24	2	melanocytic nevus	Dysplastic nevus	B	B	B	B	M	L	Congenital melanocytic nevus			20S 067416	B			B	Congenital melanocytic nevus	B
0	A	44012			F	52	int광	30	N	2	N	2	melanoctytic nevus	Dermatofibroma	B	B	B	B	Y	Seborrheic keratosis	0.63	Malignant melanoma	0.22	Wart	0.05	B	M	B	33	2	Seborrheic keratosis	Malignant melanoma	B	B	M	B	M	T	nevus			20S 062365	B			B	Seborrheic keratosis	B
0	A	44018			M	79	int광	0.166667	N	1	N	2	SCC	Malignat melanoma	M	M	M	M	Y	Seborrheic keratosis	0.72	Squamous cell carcinoma	0.11	Wart	0.06	B	M	B	28	2	Seborrheic keratosis	Squamous cell carcinoma	B	B	M	B	M	T	wart	Seborrheic keratosis		20S 064638	B	B		B	Seborrheic keratosis	B
0	A	44019			F	80	int광	10	N	1	N	2	SCC	Bowen's disease	M	M	M	M	Y	Squamous cell carcinoma	0.32	Wart	0.28	Basal cell carcinoma	0.13	M	B	M	56	2	SCC	BCC	M	M	M	M	M	H	BCC	SCC		20S 065706	M	M		M	squamous cell carcinoma in situ	M
0	A	44060			M	36	Int숙	30	N	4	N	2	melanocytic nevus	BCC	B	B	M	B	Y	Melanocytic nevus	0.64	Dysplastic nevus	0.16	Malignant melanoma	0.06	B	B	M	17	2	melanocytic nevus	dysplastic nevus	B	B	B	B	M	T	melanocytic nevus	intradermal nevus		20S 081543	B	B		B	melanocytic nevus	B
0	A	44060			M	67	Int숙	1	N	1	N	2	SCC	BCC	B	M	M	B	Y	SK	0.27	Bowen disease	0.17	SCC	0.14	B	M	M	34	2	SK	Bowen disease	B	B	M	B	M	T	irritated wart	SK		20S 081040	B	B		B	SCC	M
0	A	44005			M	63	Int연	0.833333	N	3	N	2	melanocytic nevus	dysplastic nevus	B	B	B	B	Y	lentigo	0.46	porokeratosis	0.21	seborrheic keratosis	0.12	B	B	B	11	2	seborrheic keratosis	melanocytic nevus	B	B	B	B	B	L	Bowen's disease			20S 060081	M			M	Hyperkeratosis	B
0	A	43983			F	51	Int연	1	N	3	N	3	BCC	seborrheic keratosis	SCC	M	B	M	Y	Actinic keratosis	0.3	Dysplastic nevus	0.23	Melanocytic nevus	0.1	B	B	B	20	2	seborrheic keratosis	BCC	B	B	M	B	B	H	BCC			20S 051639	M			M	SCC in situ	M
0	A	44005			F	58	Int연	1	N	1	Y	2	SCC	kaposi sarcoma	M	M	M	M	Y	pyogenic granuloma	0.53	hemangioma	0.14	mucosal melanotic macule	0.07	B	B	B	14	2	kaposi sarcoma	SCC	M	M	M	M	B	A	kaposi sarcoma			20S 060074	M			M	squamous cell carcinoma	M
0	A	43997			F	31	Int연	5	N	3	N	2	melanocytic nevus	dysplastic nevus	B	B	B	B	Y	Melanocytic nevus	0.3	dysplastic nevus	0.29	Blue nevus	0.23	B	B	B	7	2	dysplastic nevus	melanocytic nevus	B	B	B	B	M	T	dysplastic nevus			20S 056826	B			B	melanocytic nevus, low grade dysplastic feature	B
0	A	43998			F	71	Int연	1	N	2	N	2	melanoctytic nevus	seborrheic keratosis	B	B	B	B	Y	Melanocytic nevus	0.63	dysplastic nevus	0.22	malignant melanoma	0.13	B	B	M	22	2	melanocytic nevus	intradermal nevus	B	B	B	B	M	T	nevus			20S 056817	B			B	melanocytic nevus, low grade dysplastic feature	B
0	A	43997			M	32	Int연	0.0416667	N	3	N	2	melanoma	dysplastic nevus	M	M	B	M	Y	seborrheic keratosis	0.5	hemangioma	0.18	malignant melanoma	0.11	B	B	M	26	2	dysplastic nevus	melanoma	B	B	M	B	M	T	dysplastic nevus	melanoma		20S 056282	B	M		M	seborrheic keratosis	B
0	A	44005			M	75	Int연	10	N	3	N	2	BCC	seborrheic keratosis	M	M	B	M	Y	seborrheic keratosis	0.37	wart	0.28	basal cell carcinoma	0.2	B	B	M	32	2	seborrheic keratosis	BCC	B	B	M	B	M	H	seborrheic keratosis	SCC		20S 060078	B	M		M	seborrheic keratosis	B
0	A	44008			F	74	Int연	2	N	1	N	2	wart	seborrheic keratosis	B	B	B	B	Y	seborrheic keratosis	0.75	SCC	0.09	wart	0.07	B	M	B	23	2	seborrheic keratosis	wart	B	B	B	B	M	T	seborrheic keratosis	dysplastic nevus		20S 061835	B	B		B	Seborrheic keratosis	B
0	A	44008			M	73	Int연	0.833333	N	1	N	2	seborrheic keratosis	BCC	B	B	M	B	Y	SCC	0.41	BCC	0.35	AK	0.1	M	M	B	72	2	BCC	seborrheic keratosis	M	M	B	M	M	H	BCC	SCC		20S 061831	M	M		M	squamous cell carcinoma in situ	M
0	A	44095			M	61	Int혜	5	N	3	N	2	melanocytic nevus	BCC	B	B	M	B	Y	Seborrheic keratosis	0.98	wart	0.02	melanocytic nevus	0	B	B	B	0	2	Seborrheic keratosis	melanocytic nevus	B	B	B	B	M	H	seb k			20S 091722	B			B	Seborrheic keratosis	B
0	A	44095			M	30	Int혜	0.0208333	N	3	Y	2	subcorneal hemorrhage	melanocytic nevus	B	B	B	B	Y	melanocytic nevus	0.5	malignant melanoma	0.38	dysplastic nevus	0.11	B	M	B	45	2	melanocytic nevus	malignant melanoma	B	B	M	B	M	L	subcorneal hemorrhage	MIS		20S 091719	B	M		M	subcorneal hemorrhage	B
0	A	43873			F	68	R0 이미영	0.5	N	3	N	2	melanocytic nevus	melanoma	B	B	M	B	Y	melanocytic nevus	0.79	seborrheic keratosis	0.19	basal cell carcinoma	0.01	B	B	M	3	3	BCC	seb k	SCC	M	B	M	M	T	melanocytic nevus			20S 015257	B			B	melanocytic nevus	B
0	A	43886			F	48	R0 이미영	0.166667	N	3	N	2	molluscum	wart	B	B	B	B	Y	wart	1	actinic keratosis	0	seborrheic keratosis	0	B	B	B	0	3	wart	actinic keratosis	seb k	B	B	B		H	wart			N	B			B	N	B
0	A	44117			F	75	Int신	2	N	3	N	2	skin tag	wart	B	B	B	B	Y	neurofibroma	0.44	wart	0.18	melanocytic nevus 0.09	0.17	B	B	B	3	2	skin tag	wart	B	B	B	B	B	T	benign tumor			20S 097760	B			B	fibroepithelial polyp	B
0	A	44117			M	74	Int신	5	N	3	N	2	seb K	BCC	B	B	M	B	Y	SK	0.96	melanocytic nevus	0.02	blue nevus	0.01	B	B	B	4	2	seb K	BCC	B	B	M	B	M	H	seb K			20S 098306	B			B	seborrheic keratosis	B
0	A	44123			F	38	Int신	3	N	3	N	2	melanocytic nevus	melanoma	B	B	M	B	Y	melanocytic nevus	0.68	dysplastic nevus	0.25	seb K	0.03	B	B	B	9	2	melanocytic nevus	melanoma	B	B	M	B	B	A	melanocytic nevus			20S 099943	B			B	melanocytic nevus	B
0	A	44123			F	41	Int신	1	N	3	N	2	AK	lentigo	B	B	B	B	Y	nonspecific lesion	0.77	contact D	0.04	drug eruption	0.03	B	B	B	1	2	AK	lentigo	B	B	B	B	M	H	lentigo			20S 099947	B			B	post-inflammatory pig	B
0	A	44123			F	36	Int신	0.5	N	1	Y	2	neurofibroma	dermatofibroma	B	B	B	B	Y	dermatofibroma	0.68	wart	0.1	epidermal cyst	0.08	B	B	B	4	2	neurofibroma	dermatofibroma	B	B	B	B	B	A	hemangioma	glomus tumor		20S 100531	B	B		B	hemangioma	B
0	A	44123			F	36	Int신	1	N	3	N	2	hemangioma	melanocytic nevus	B	B	B	B	Y	dysplastic nevys	0.54	melanocytic nevus	0.4	malignant melanoma	0.04	B	B	M	12	2	hemangioma	melanocytic nevus	B	B	B	B	B	T	hemangioma	glomus tumor		20S 100536	B	B		B	melanocytic nevus	B
0	A	44130			F	65	Int신	10	N	3	N	2	epidermal cyst	dermatofibroma	B	B	B		Y	neurofibroma	0.5	dermatofibroma	0.25	nonspecific lesion	0.08	B	B	B	2	2	neurofibroma	dermatofibroma	B	B	B	B	M	T	neurofibroma			20S 102822	B			B	lipoma	B
0	A	44130			M	65	Int신	20	Y	3	N	3	melanoma	melanocytic nevus	dysplastic nevus	M	B	B	Y	blue nevus	0.61	dysplastic nevus	0.26	melanocytic nevus	0.07	B	B	B	13	3	dysplastic nevus	blue nevus	melanocytic nevus	B	B	B	M	L	dysplsatic nevus			20S 103426	B			B	lentigo	B
0	A	44130			F	61	Int신	20	N	1	N	2	seb K	AK	B	B	B		Y	seb K	0.57	wart	0.42	melanocytic nevus	0	B	B	B	1	3	seb K	wart	melanocytic nevus	B	B	B	M	L	seb k			20S 103427	B			B	wart	B
0	A	44130			F	68	Int신	0.333333	N	1	N	2	skin tag	wart	B	B	B		Y	organoid nevus	0.34	sebaceous hyperplasia	0.18	wart	0.13	B	B	B	24	3	wart	organoid nevus	sebaceous hyperplasia	B	B	B	B	H	SCC	wart		20S 103422	M	B		M	seborrheic keratosis	B
0	A	44130			F	44	Int신	5	N	3	N	2	seb K	BCC	B	B	M		Y	seb K	0.99	irritated lentigo	0	melanocytic nevus	0	B	B	B	1	3	seb K	lentigo	melanocytic nevus	B	B	B	M	A	seborrheic keratosis			20S 103421	B			B	seborrheic keratosis	B
0	A	44137			F	35	Int종		N	2	N	1	melanocytic nevus			B			Y	seborrheic keratosis	0.58	melanocytic nevus	0.38	wart	0.03	B	B	B	1	2	melanocytic nevus	seborrheic keratosis		B	B		B	T	seborrheic keratosis	flat wart		20S 106237	B	B		B	seborrheic keratosis	B
0	A	44137			M	54	Int종	1	N	2	N	2	wart	squamous cell carcinoma	M	B	M	M	Y	seborrheic keratosis	0.8	wart	0.07	hemangioma	0.05	B	B	B	1	2	wart	squamous cell carcinoma	M	B	M	M	M	H	wart	seborrheic keratosis		20S 106241	B	B		B	seborrheic keratosis	B
0	A	44137			M	54	Int종	1	N	3	Y	1	epidermal cyst	B		B	B		Y	neurofibroma	0.6	epidermal cyst	0.19	neurofibromatosis	0.19	B	B	B	1	1	epidermal cyst	B		B	B		B	T	hemangioma	epidermal cyst		20S 106247	B	B		B	schwannoma	B
0	A	44137			M	37	Int종	3	N	4	N	1	lentigo			B			Y	melanocytic nevus	0.99	dysplastic nevus	0.01	seborrheic keratosis	0	B	B	B	2	2	melanocytic nevus	dysplastic nevus		B	B		M	H	wart			20S 106250	B	B		B	mild acanthosis	B
0	A	44137			F	62	Int종	0.5	N	2	N	1	seborrheic keratosis	B		B	B		Y	seborrheic keratosis	0.82	wart	0.18	orgarnoid nevus	0	B	B	B	0	2	seborrheic keratosis	wart		B	B		M	H	seborrheic keratosis			20S 106254	B			B	seborrheic keratosis	B
0	A	44137			F	49	Int종	17	B	1	N	2	seborrheic keratosis	melanoma		B	M		Y	seborrheic keratosis	0.88	melanocytic nevus	0.05	wart	0.02	B	B	B	6	3	seborrheic keratosis	melanocytic nevus	wart	B	B	B	B	T	seborrheic keratosis			20S 106251	B			B	seborrheic keratosis	B
0	A	44138			M	69	Int종	3	N	3	N	2	melanocytic nevus	melanoma		B	M		Y	seborrheic keratosis	0.31	dysplastic nevus	0.13	melanocytic nevus	0.12	B	B	B	28	1	seborrheic keratosis			B			M	H	squamous cell carcinoma			20S 106256	M			M	seborrheic keratosis	B
0	A	44138			F	72	Int종		N	3	N	2	lentigo	BCC	M	B	M	M	Y	lentigo	0.28	nonspecific lesion	0.19	orgarnoid nevus	0.13	B	B	B	1	1	lentigo	B		B	B		M	H	age spot=lentigo	lentigo melanoma		20S 106262	B	M		M	lentigo	B
0	A	44138			M	46	Int종		N	3	N	2	melanocytic nevus	melanoma		B	M		Y	blue nevus	0.3	melanocytic nevus	0.28	dysplastic nevus	0.24	B	B	B	24	2	blue nevus	melanocytic nevus		B	B		B	T	melanocytic nevus			20S 107317	B			B	melanocytic nevus	B
0	A	44138			M	36	Int종	5	N	1	Y	2	epidermal cyst	folliculitis		B	B		Y	epidermal cyst	0.76	hemangioma	0.13	dermatofibroma	0.02	B	B	B	4	2	epidermal cyst	hemangioma	B	B	B	B	B	A	dermatofibroma			20S 107323	B			B	dermatofibroma	B
0	A	44139			F	74	Int종	0.833333	N	3	Y	2	seborrheic dermatitis	folliculitis		B	B		Y	actinic keratosis	0.51	nonspecific lesion	0.24	contact dermatitis	0.08	B	B	B	2	2	actinic keratosis	seborrheic dermatitis		B	B		B	H	actinic keratosis			20S 106808	B			B	actinic keratosis	B
0	A	44139			M	72	Int종	3	N	1	Y	1	psoriasis	B		B	B		Y	congenital nevus	0.2	portwine stain	0.1	livedoid vasculitis	0.08	B	B	B	10	2	psoriasis	livedoid vasculitis		B	B		B	L	xerotic eczema	parapsoriasis		20S 106803	B	B		B	eczema	B
0	A	44139			F	22	Int종	6	N	2	N	2	melanocytic nevus	wart	B	B	B	B	Y	dermatofibroma	0.43	nonspecific lesion	0.23	scar	0.07	B	B	B	1	2	dermatofibroma	wart	B	B	B	B	M	T	dermatofibroma			N	B			B	N	B
0	A	44140			F	58	Int종	2	N	3	Y	1	epidermal cyst	B		B	B		Y	bullous disease	0.32	epidermal cyst	0.3	mucous cyst	0.13	B	B	B	3	2	epidermal cyst	bullous disease		B	B		B	H	mucous cyst			20S 107322	B			B	mucous cyst	B
0	A	44140			M	34	Int종	15	N	4	N	1	melanocytic nevus	B		B	B		Y	melanocytic nevus	0.88	dysplastic nevus	0.1	mucosalmelanotic macule	0.01	B	B	B	4	2	melanocytic nevus	dysplastic nevus		B	B		M	F	acral nevus			20S 107327	B			B	melanocytic nevus	B
0	A	44140			M	58	Int종		N	1	Y	2	seborrheic keratosis	scar	B	B	B	B	Y	seborrheic keratosis	0.84	squamous cell carcinoma	0.09	hemangioma	0.03	B	M	B	20	2	seborrheic keratosis	squamous cell carcinoma		B	M		M	T	seborrheic keratosis	wart	squamous cell carcinoma	20S 107783	B	B	M	M	seborrheic keratosis	B
0	A	44140			F	28	Int종	5	N	3	N	1	melanocytic nevus	B		B	B		Y	melanocytic nevus	0.51	dysplastic nevus	0.49	malignant melanoma	0	B	B	M	1	2	melanocytic nevus	dysplastic nevus	B	B	B	B	M	H	acral nevus	acne		20S 107773	B	B		B	melanocytic nevus	B
0	A	44141			M	84	Int종	5	N		N	2	melanocytic nevus	age spot	B	B	B	B	Y	seborrheic keratosis	0.86	malignant melanoma	0.14	congenital nevus	0	B	M	B	24	2	seborrheic keratosis	melanoma		B	M		B	T	seborrheic keratosis			20S 107771	B			B	seborrheic keratosis	B
0	A	44141			M	63	Int종	2	N	1	N	1	seborrheic keratosis	B		B	B		Y	seborrheic keratosis	0.45	melanocytic nevus	0.43	soft fibroma	0.08	B	B	B	0	2	seborrheic keratosis	soft fibroma		B	B		B	H	r/o seborrheic keratosis			20S 107766	B			B	seborrheic keratosis	B
0	A	44141			M	37	Int종	5	N	2	N	1	skin tag	B		B	B		Y	sebaceus hyperplasia	0.99	contact dermatitis	0	nonspecific lesion	0	B	B	B	0	2	sebaceus hyperplasia	nonspecific lesion		B	B		B	H	pig nevus			20S 107763	B			B	sebaceous hyperplasia	B
0	A	44141			F	63	Int종		N	3	N	2	melanocytic nevus	B	melanoma	B	B	M	Y	melanocytic nevus	0.48	malignant melanoma	0.46	dysplastic nevus	0.02	B	M	B	50	2	melanocytic nevus	melanoma		B	M		B	H	acral nevus			20S 107755	B			B	unspecific	B
0	A	44141			F	37	Int종	5	N	1	N	2	callus	epidermal cyst		B	B		Y	dermatofibroma	0.88	epidermal cyst	0.03	seborrheic keratosis	0.02	B	B	B	1	2	dermatofibroma	callus		B	B		B	L	dermatofibroma	epidermal cyst		20S 107760	B	B		B	dermatofibroma	B
0	A	44141			M	43	Int종	5	N	1	Y	2	melanocytic nevus	folliculitis	M	B	B	M	Y	basal cell carcinoma	0.59	hemangioma	0.16	keloid	0.07	M	B	B	59	2	basal cell carcinoma	melanocytic nevus		M	B		M	H	trichoblastoma	basal cell carcinoma		20S 107762	M	M		M	BCC	M
0	A	44141			M	64	Int종	3	N	1	Y	1	BCC	M		M	M		Y	basal cell carcinoma	1	keloid	0	hemangioma	0	M	B	B	98	1	basal cell carcinoma			M			M	H	r/o BCC			20S 107768	M			M	BCC	M
0	A	44141			M	27	Int종	0.5	N	2	N	2	neurofibromatosis	folliculitis	B	B	B	B	Y	neurofibroma	0.81	epidermal cyst	0.18	neurofibromatosis	0	B	B	B	3	2	neurofibroma	epidermal cyst	B	B	B	B	B	T	neurofibromatosis			20S 107753	B			B	neurofibroma	B
0	A	44141			M	73	Int종		Y	1	N	2	BCC	SCC	M	M	M	M	Y	squamous cell carcinoma	0.71	pyogenic granuloma	0.07	wart	0.05	M	B	B	73	1	squamous cell carcinoma	M		M	M		M	H	seborrheic keratosis			20S 107767	B			B	seborrheic keratosis	B
0	A	44141			M	63	Int종	10	N	1	N	2	seborrheic keratosis	melanocytic nevus	B	B	B	B	Y	seborrheic keratosis	0.71	congenital nevus	0.12	cafe au lait macule	0.03	B	B	B	6	2	seborrheic keratosis	congenital nevus		B	B		B	T	seborrheic keratosis	SCC		20S 108341	B	M		M	seborrheic keratosis	B
0	A	44141			M	43	Int종	0.833333	N	3	N	1	epidermal cyst	B		B	B		Y	epidermal cyst	0.88	cyst	0.1	neurofibroma	0.01	B	B	B	0	2	epidermal cyst	cyst		B	B		M	H	cyst			20S 108349	B			B	epidermal cyst	B
0	A	44144			F	88	Int종	1	N	1	N	2	callus	scar	B	B	B	B	Y	porokeratosis	0.22	xerotic eczema	0.16	contact dermatitis	0.14	B	B	B	8	3	porokeratosis	xerotic eczema	contact dermatitis	B	B	B	M	A	r/o actinic keratosis	porokeratosis	bowen disease	20S 108902	B	B	M	M	porokeratosis	B
0	A	44144			F	63	Int종	30	N	1	N	2	age spot	seborrheic keratosis	B	B	B	B	Y	bowen disease	0.4	nonspecific lesion	0.24	malignant melanoma	0.1	M	B	M	53	1	bowen disease	M		M	M		M	L	seborrheic keratosis			20S 108903	B			B	pigmented purpuric dermatosis	B
0	A	44144			F	51	Int종	5	N	2	N	2	epidermal cyst	folliculitis	B	B	B	B	Y	epidermal cyst	0.64	malignant melanoma	0.17	nonspecific lesion	0.17	B	M	B	28	1	epidermal cyst	B		B	B		B	T	epidermal cyst			20S 108907	B			B	epiderm cyst	B
0	A	44144			F	46	Int종	4	N	3	N	2	melanocytic nevus	B	melanoma	B	B	M	Y	melanocytic nevus	0.47	dysplastic nevus	0.44	dermatofibroma	0.04	B	B	B	8	2	melanocytic nevus	dysplastic nevus		B	B		M	T	dysplastic nevus			20S 108953	B			B	dysplastic nevus, compound	B
0	A	44144			M	60	Int종	3	N	2	Y	1	wart	B		B	B		Y	seborrheic keratosis	0.28	melanocytic nevus	0.24	wart	0.16	B	B	B	4	2	seborrheic keratosis	wart		B	B		B	T	r/o skin tag	r/o wart		20S 108917	B	B		B	melanocytic nevus, intradermal	B
1	A	43889			M	75	R1동	2	N	2	N	2	SCC	melanoma	M	M	M	M	Y	hemangioma	0.46	keratoacanthoma	0.14	nipple eczema	0.1	B	M	B	24	2	SCC	BCC	M	M	M	M	M	L	SCC	Merkel cell carcionoma		20S 021045	M	M		M	BCC	M
1	A	44014			M	77	R1민	0.0833333	N	2	N	2	hemangioma	SCC	B	B	M	B	Y	Epidermal cyst	0.29	Hemangioma	0.21	Inflammed cyst	0.17	B	B	B	30	2	epidermal cyst	hemangioma	B	B	B	B	B	H	angiosarcoma			20S 063973	M			M	Angiosarcoma	M
1	A	43969			F	64	R1민	10	N	3	N	2	BCC	melanoma	M	M	M	M	Y	basal cell carcinoma	0.88	contact dermatitis	0.02	squamous cell carcinoma	0.02	M	B	M	78	2	basal cell carcinoma	squamous cell carcinoma	M	M	M	M	B	H	BCC			20S 046217	M			M	BCC	M
1	A	44083			F	74	R1민	0.5	N	1	N	2	BCC	nevus	M	M	B	M	Y	BCC	0.32	melanocytic nevus	0.27	wart	0.14	M	B	B	38	2	nevus	BCC	B	B	M	B	B	H	BCC			20S 087638	M			M	foreign body reaction	B
1	A	43927			F	85	R1민	10	N	4	N	2	SCC	BCC	M	M	M	M	Y	SCC	0.66	Wart	0.11	abscess	0.06	M	Wart	abscess	67	2	SCC	Wart	M	M	B	M	B	H	keratoacanthoma	SCC		20S 032346	M	M		M	Invasive SCC	M
1	A	43934			F	82	R1민	2	N	1	N	2	irritated seb k	SCC	B	B	M	B	Y	Keratoacanthoma	0.82	Tinea corporis	0.04	Squamous cell carcinoma	0.02	M	B	M	74	3	Keratoacanthoma	Tinea corporis	SCC	M	B	M	M	H	actinic keratosis	keratoacanthoma		20S 034851	B	M		M	Actinic keratosis	B
1	A	44083			F	78	R1민	10	N	2	N	2	BCC	melanoma	M	M	M	M	Y	BCC	1	actinic keratosis	0	dysplastic nevus	0	M	B	B	91	2	melanoma	BCC	M	M	M	M	M	H	melanoma			20S 087632	M			M	BCC	M
1	A	43958			M	71	R1민	0.5	N	3	N	2	SCC	BCC	M	M	M	M	Y	Actinic keratosis	0.27	Lentigo	0.2	Bowen disease	0.2	B	B	M	32	2	AK	SCC	B	AK	M	B	M	L	Bowen's disease			20S 041822	M			M	Bowen's disease	M
1	A	43931			M	41	R1민	1	N	2	N	2	BCC	seb k	B	M	B	B	Y	dermatofibroma	0.68	Epidermal cyst	0.23	Nonspecific lesion	0.07	B	B	B	1	2	dermatofibroma	epidermal cyst	B	B	B	B	M	L	dermatofibroma			20S 034405	B			B	Dermatofibroma	B
1	A	44042			F	46	R1민	3	N	2	N	2	dermatofibroma	epi cyst	B	B	B	B	Y	dermatofibroma	0.94	scar	0.04	prurigo nodularis	0.01	B	B	B	0	2	dermatofibroma	scar	B	B	B	B	M	L	DF			20S 075126	B			B	dermatofibroma	B
1	A	44063			F	37	R1민	3	N	2	N	2	cyst	hemangioma	B	B	B	B	Y	melanoma	0.55	blue nevus	0.26	melanocytic nevus	0.09	M	B	B	51	2	Hemangioma	cyst	B	B	B	B	M	H	hemangioma			20S 083153	B			B	hemangioma	B
1	A	43915			F	75	R1민	10	N	2	N	2	seb.k	BCC	B	B	M	B	Y	seb.k	0.98	wart	0.01	hemangioma	0	B	B	B	0	2	seb.k	wart	B	B	B	B	M	L	superficial BCC	Bowen's disease	irritated seb k	20S 029210	M	M	B	M	seborrheic keratosis	B
1	A	44042			F	46	R1민	45	N	3	N	2	seb.k	wart	B	B	B	B	Y	seb k	0.98	congenital nevus	0.01	irritated lentigo or seb k	0	B	B	B	1	2	seb k	congenital nevus	B	B	B	B	M	L	seborrheic keratosis	melanocytic nevus		20S 075126	B	B		B	seborrheic keratosis	B
1	A	43896			F	86	R1민	3	N	3	N	2	wart	seb K	M	B	B	M	Y	wart	0.93	seb k	0.03	skin tag	0.02	B	B	B	1	3	wart	seborrheic keratosis	skin tag	B	B	B		H	wart			20S 023574	B			B	seborrheic keratosis	B
1	A	43896			F	86	R1민	0.0833333	N	1	N	2	seb k	BCC	B	B	M	B	Y	seb k	0.67	wart	0.29	irritated lentigo or seb k	0.04	B	B	B	2	3	seb k	wart	irritated lentigo	B	B	B		T	seborrheic keratosis	psoriasis		20S 023575	B	B		B	seborrheic keratosis	B
1	A	43893			F	53	R1민	3	N	2	N	2	melanocytic nevus	BCC	B	B	M	B	Y	seborrheic keratosis	0.83	melanocytic nevus	0.1	wart	0.07	B	B	B	0	3	seborrheic keratosis	melanocytic nevus	wart	B	B	B		H	benign cyst	tumor	pigmented nevus	20S 021952	B	M	B	M	seborrheic keratosis	B
1	A	44097			M	61	R1영	5	N	3	N	2	epi cyst	intradermal nevus	B	B	B	B	Y	epidermal cyst	0.88	cyst	0.06	inflamed cyst	0.03	B	B	B	1	2	epidermal cyst	cyst	B	B	B	B	B	H	epidermal cyst			20S 092250	B			B	epidermal cyst	B
1	A	43907			M	58	R1영	3	N	2	Y	2	SCC	wart	M	M	B	M	Y	SCC	0.77	wart	0.17	keratoacanthoma	0.02	M	B	M	72	3	SCC	wart	keratoacanthoma	M	B	M	B	H	SCC			20S 026119	M			M	superficial SCC	M
1	A	43934			F	82	R1영	2	N	1	N	2	SCC	irritated seb k	M	M	B	M	Y	Keratoacanthoma	0.82	Tinea corporis	0.04	Squamous cell carcinoma	0.02	M	B	M	74	3	Keratoacanthoma	Tinea corporis	SCC	M	B	M	M	H	actinic keratosis	keratoacanthoma		20S 034851	B	M		M	Actinic keratosis	B
1	A	43958			M	71	R1영	0.5	N	3	N	2	BCC	malignant melatoma	M	M	M	M	Y	Bowen's disease	0.65	Malignant melanoma	0.1	Keloid	0.06	M	M	B	70	2	Bowen's disease	SCC	M	M	M	M	M	L	Bowen's disease			20S 041822	M			M	Bowen's disease	M
1	A	43976			M	40	R1영	40	N	2	N	2	hemangioma	hemangiosarcoma	B	B	B	B	Y	hemangioma	0.8	angiokeratoma	0.08	skin tag	0.06	B	B	B	0	3	angioma	angiokeratoma	pyogenic granuloma	B	B	B	M	H	hemangioma	nodular melanoma		20S 048426	B	M		M	Cavernous hemangioma	B
1	A	44056			M	61	R1영	10	N	2	N	2	dermatofibroma	dysplastic nevus	B	B	B	B	Y	wart	0.33	angiokeratoma	0.22	hemangioma	0.1	B	B	B	4	2	dermatofibroma	angiokeratoma	B	B	B	B	M	A	soft tissue neoplasm	irritated seb k	melanoma	20S 080687	B	B	M	M	cavernous hemangioma	B
1	A	43966			M	28	R1영	10	N	3	N	2	melanoma	dysplastic nevus	M	M	B	M	Y	congenital nevus	0.56	malignant melanoma	0.14	melanocytic nevus	0.14	B	M	B	29	3	congenital nevus	malignant melanoma	melanocytic nevus	B	M	B	M	L	melanoma			20S 045731	M			M	congenital melanocytic nevus	B
1	A	44006			F	46	R1영	1	N	4	N	2	hemangioma	malignant melanoma	B	B	M	B	Y	dermatofibroma	0.55	malignant melanoma	0.16	blue nevus	0.09	B	M	B	24	3	dermatofibroma	malignant melanoma	blue nevus	B	M	B	M	A	pigmented dermatofibroma	other soft tissue neoplasm		20S 060627	B	B		B	dermatofibroma	B
1	A	44006			F	46	R1영	10	N	4	N	2	dermatofibroma	epidermal cyst	B	B	B	B	Y	dermatofibroma	0.98	neurofibroma	0.01	porokeratosis	0.01	B	B	B	0	3	dermatofibroma	neurofibroma	porokeratosis	B	B	B	M	L	dermatofibroma	soft tissue neoplasm		20S 060628	B	B		B	dermatofibroma	B
1	A	44014			F	55	R1영	5	N	3	N	2	dermatofibroma	melanocytic nevus	B	B	B	B	Y	epidermal cyst	0.37	actinic keratosis	0.18	melanocytic nevus	0.06	B	B	B	14	3	epidermal cyst	actinic keratosis	melanocytic nevus	B	B	B	M	L	epidermal cyst	DF	intradermal nevus	20S 064003	B	B	B	B	Melanocytic nevus	B
1	A	44049			F	26	R1영	0.0833333	N	3	N	2	melanocytic nevus	dysplastic nevus	B	B	B	B	Y	melanocytic nevus	0.65	malignant melanoma	0.26	dysplastic nevus	0.08	B	M	B	34	2	melanocytic nevus	dysplastic nevus	B	B	B	B	M	L	acral melanocytic nevus			20S 077876	B			B	Melanocytic nevus, acral	B
1	A	44006			F	50	R1영	20	N	4	N	2	malignant melanoma	hemangioma	M	M	B	M	Y	BCC	0.76	malignant melanoma	0.1	angiokeratoma	0.06	M	M	B	75	3	BCC	malignant melanoma	angiokeratoma	M	M	B	M	A	hemangioma	nodular melanoma		20S 060634	B	M		M	Poroma	B
1	A	43896			F	86	R1영	3	N	3	N	2	wart	SCC	B	B	M	B	Y	wart	0.93	seb k	0.03	skin tag	0.02	B	B	B	1	3	wart	seborrheic keratosis	skin tag	B	B	B		H	wart			20S 023574	B			B	seborrheic keratosis	B
1	A	43896			F	86	R1영	0.0833333	N	3	N	2	BCC	seb K	M	M	B	M	Y	seb k	0.67	wart	0.29	irritated lentigo or seb k	0.04	B	B	B	2	3	seb k	wart	irritated lentigo	B	B	B		T	seborrheic keratosis	psoriasis		20S 023575	B	B		B	seborrheic keratosis	B
1	A	43917			F	75	R1민	12	N	3	N	2	actinic keratosis	SCC	B	B	M	B	Y	actinic keratosis	0.97	Bowen's disease	0.01	nonspecific lesion	0.01	B	M	B	29	2	AK	Bowen disease	B	B	M	B	B	H	actinic keratosis			N	B			B	N	B
1	A	43992			F	31	R1영	3	N	1	N	2	dermatofibroma	melanocytic nevus	B	B	B	B	Y	dermatofibroma	0.7	melanocytic nevus	0.14	Dysplastic nevus	0.11	B	B	B	4	3	dermatofibroma	melanocytic nevus	dysplastic nevus	B	B	B	M	T	dermatofibroma	pigmentation		N	B			B	N	B
1	A	44013			F	66	R1영	10	N	3	N	2	menalocytic nevus	dysplastic nevus	B	B	B	B	Y	Melanocytic nevus	0.99	Dysplastic nevus	0.01	Lentigo	0	B	B	B	17	2	melanocytic nevus	dysplastic nevus	B	B	B	B	M	A	seborrheic keratosis			N	B			B	N	B
1	A	44112			F	69	R1민	3	N	3	N	2	melanonychia	melanoma	B	B	M	B	Y	melanonychia	0.6	malignant melanoma	0.39	nonspecific lesion	0.01	B	M	B	45	2	melanonychia	melanoma	B	B	M	B	M	L	melanonychia			20S 096551	B			B	melanonychia	B
1	A	44125			M	41	R1민	3	N	1	N	2	epidermal cyst	abscess	B	B	B	B	Y	dilated pore	0.69	epidermal cyst	0.31	cyst	0.01	B	B	B	2	2	epidermal cyst	abscess		B	B		B	T	epidermal cyst			20S 101600	B			B	Epidermal cyst	B
1	A	44111			F	37	R1영	5	N	3	Y	2	dysplastic nevus	malignant melanoma	B	B	M	B	Y	malignant melanoma	0.55	melanocytic nevus	0.36	dysplastic nevus	0.07	M	B	B	56	3	dysplastic nevus	malignant melanoma	melanocytic nevus	B	M	B	M	L	acral nevus	blue nevus	melanoma	20S 096544	B	B	M	M	melanocytic nevus	B
1	A	44111			F	37	R1영	5	N	3	Y	2	melanocytic nevus	dysplastic nevus	B	B	B	B	Y	melanocytic nevus	0.75	dysplastic nevus	0.15	dermatofibroma	0.07	B	B	B	4	2	dysplastic nevus	melanocytic nevus	B	B	B	B	M	L	melanocytic nevus			20S 096544	B			B	melanocytic nevus	B
1	A	44111			F	37	R1영	5	N	3	Y	2	melanocytic nevus	seb k	B	B	B	B	Y	melanocytic nevus	0.4	seb k	0.37	wart	0.12	B	B	B	8	3	melanocytic nevus	dysplastic nevus	seb k	B	B	B	M	T	seb k	melanocytic nevus		20S 096545	B	B		B	melanocytic nevus	B
1	A	44111			F	45	R1영	5	N	4	N	2	mucous cyst	epidermal cyst	B	B	B	B	Y	melanocytic nevus	0.75	BCC	0.15	epidermal cyst	0.03	B	M	B	24	3	intradermal nevus	melanocytic nevus	BCC	B	B	M	B	H	cyst	other tumor		20S 096038	B	B		B	melanocytic nevus	B
1	A	44112			F	48	R1영	2	N	2	N	2	metastatic cancer	wart	M	M	B	M	Y	keloid	0.17	SCC	0.16	condyloma	0.13	B	M	B	30	3	metastatic cancer	SCC	wart	M	M	B	M	T	skin metastasis	scar	wart	20S 096542	M	B	B	M	metastatic adenocarcinoma	M
1	A	44112			F	61	R1영	1	N	4	N	2	mucous cyst	other cyst	B	B	B	B	Y	juvenile xanthogranuloma	0.33	periungual fibroma	0.31	malignant melanoma	0.1	B	B	M	20	2	mucous cyst	other cyst	B	B	B	B	B	L	mucous cyst			20S 097168	B			B	mucous cyst of digit	B
1	A	44116			M	32	R1영	0.25	N	2	N	2	keloid scar	wart	B	B	B	B	Y	melanocytic nevus	0.41	BCC	0.23	neurofibroma	0.21	B	M	B	32	2	keloid scar	wart	B	B	B	B	B	H	keloid scar	xanthogranuloma		20S 097181	B	B		B	xanthogranuloma	B
1	A	44116			M	83	R1영	0.583333	N	3	N	2	AK	bowen's disease	M	B	M	M	Y	AK	0.37	SCC	0.2	BCC	0.17	B	M	M	51	3	AK	SCC	BCC	B	M	M	B	H	AK			20S 097740	B			B	Actinic keratosis	B
1	A	44118			M	78	R1영	2	N	3	N	2	angiosarcoma	angioma	M	M	B	M	Y	dermatofibroma	0.49	hemangioma	0.18	Lichen simplex chronicus	0.07	B	B	B	1	2	hemangioma	Lichen simplex chronicus	B	B	B	B	B	L	angiokeratoma	mycoses		20S 098315	B	B		B	Irregular dilated vessels with ulcer	B
1	A	44125			F	90	R1영	70	N	3	N	3	melanocytic nevus	dysplatic nevus	malignant melanoma	B	B	M	Y	seb k	0.94	irritated lentigo	0.03	angiokeratoma	0.01	B	B	B	3	3	seb k	melanocytic nevus	wart	B	B	B	M	T	sebk			20S 101055	B			B	seborrheic keratosis	B
1	A	44125			F	90	R1영	70	N	3	N	3	melanocytic nevus	dysplatic nevus	malignant melanoma	B	B	M	Y	seb k	0.88	wart	0.11	melanocytic nevus	0.01	B	B	B	2	3	seb k	lentigo	melanocytic nevus	B	B	B	M	T	sebk			20S 101056	B			B	seborrheic keratosis	B
1	A	44125			M	51	R1영	1	N	3	N	2	melanocytic nevus	dysplastic nevus	B	B	B	B	Y	dysplastic nevus	0.59	melanocytic nevus	0.4	congenital nevus	0.01	B	B	B	3	3	dysplastic nevus	melanocytic nevus	congenital nevus	B	B	B	M	L	melanocytic nevus			20S 101049	B			B	melanocytic nevus	B
1	A	44125			F	41	R1영	40	N	4	N	2	melanocytic nevus	BCC	B	B	M	B	Y	blue nevus	0.42	melanocytic nevus	0.2	dysplastic nevus	0.1	B	B	B	8	3	blue nevus	melanocytic nevus	dysplastic nevus	B	B	B	M	T	melanocytic nevus			20S 101051	B			B	melanocytic nevus	B
1	A	44133			M	57	R1민	5	N	1	N	2	Bowen disease	SCC	M	M	M	M	Y	porokeratosis	0.65	BCC	0.05	contact dermatitis	0.04	B	M	M	17	2	SCC	Bowen disease	M	M	M	M	M	A	bowen disease			20S 105090	M			M	eczema	B
2	B	44034			F	43	R2범	0.833333	N	4	N	1	actinic keratosis			B			Y	Lentigo	0.79	Irritated lentigo	0.06	PIH	0.03	B	B	B	3	2	actinic keratosis	lentigo		B	B		B	H	actinic keratosis	benign lichenoid keratosis		S200030404	B	B		B	actinic keratosis	B
2	B	44034			M	42	R2범	3	N	4	N	1	dermatofibroma			B			Y	Melanocytic nevus	0.27	Folliculitis	0.2	Dermatofibroma	0.17	B	B	B	1	2	dermatofibroma	melanocytic nevus		B	B		B	A	postinflammatory hyperpigmentation			S200030400	B			B	Hemangioma	B
2	B	44014			F	76	R2범	30	N	3	N	1	compound nevus			B			Y	Melanocytic nevus	0.97	Dysplastic nevus	0.02			B	B		2	1	compound nevus			B			B	A	compound nevus			S200027024	B			B	Intradermal nevus	B
2	B	44029			F	54	R2범		N	4	N	2	melanocytic nevus	dysplastic nevus		B	B		Y	Melanocytic nevus	0.28	Nonspecific lesion	0.23	Bowen	0.12	B	B	M	29	2	melanocytic nevus	Bowen		B	M		B	T	Junctional nevus			S200029701	B			B	Junctional nevus	B
2	B	44034			M	54	R2범	4	N	3	N	1	seborrheic keratosis			B			Y	Poroma	0.43	Abscess	0.08	Pyogenic granuloma	0.07	B	B	B	3	2	poroma	seborrheic keratosis		B	B		B	L	porokeratosis	seborrheic keratosis		S200030406	B	B		B	poroma	B
2	B	44034			F	75	R2범	0.5	N	2	N	2	BCC	SCC		M	M		Y	Keratoacanthoma	0.65	SCC	0.34	BCC	0.01	M	M	M	85	2	SCC	BCC		M	M		M	H	BCC	SCC		S200030409	M	M		M	SCC	M
2	B	44041			F	84	R2범	20	N	3	N	1	SCC			M			Y	Wart	0.64	Pyogenic granuloma	0.18	Keratoacanthoma	0.04	B	B	M	14	2	SCC	Keratoacanthoma		M	M		M	L	SCC			S200031658	M			M	SCC	M
2	B	43928			M	80	R2우	0.25	N	3	N	3	seborrheic keratosis	lichen simplex chronicus	bowen's disease	B	B	M	Y	psoriasis	0.56	xerotic eczema	0.08	xerotic eczema	0.08	B	B	B	7	3	lichen simplex chronicus	benign lichenoid keratosis	psoriasis	B	B	B	B	L	seborrheic keratosis	bowen's disease		S200014334	B	M		M	Bowen's disease	M
2	B	43938			M	66	R2우	0.2	N	2	N	3	seborrheic keratosis	poroma	pseudolymphoma	B	B	pseudolymphoma	Y	wart	0.57	folliculitis	0.14	squamous cell carcinoma	0.11	B	B	M	20	3	wart	seborrheic keratosis	sarcoidosis	B	B	B	B	H	seborrheic keratosis	wart		S200015912	B	B		B	Irritated seborrheic keratosis	B
2	B	43962			F	24	R2우	0.5	N	2	N	3	pyogenic granuloma	intradermal nevus	benign neoplasm of skin	B	B	B	Y	Pyogenic granuloma	0.35	Dermatofibroma	0.24	hemangioma	0.21	B	B	B	2	2	pyogenic granuloma	dermatofibroma		B	B		M	T	intradermal nevus			S200018637	B			B	Intradermal nevus	B
2	B	44055			M	49	R2허		Y	3	N	2	Sebo. K	melanocytic nevus		B	B		Y	nonspecific lesion	0.61	erythemat multiforme	0.08	drug eruption	0.07	B	B	B	6	2	sebo. K	melanocytic nevus		B	B		B	T	seborrheic keratosis	Scar			B	B		B	Dermatofibroma	B
2	B	44062			F	47	R2허	10	N	3	N	1	Sebo. K			B			Y	Sebo. K	0.62	Pyogenic granuloma	0.14	malignant melanoma	0.06	B	B	M	19	1	Sebo. K			B			B	T	seborrheic keratosis				B			B	seborrheic keratosis	B
2	B	44062			M	59	R2허	3	N	3	N	1	Sebo. K			B			Y	lentigo	0.38	seborrheic keratosis	0.19	senile purpura	0.18	B	B	B	4	3	lentigo	seborrheic keratosis	postinflammatory hyperpigmentation	B	B	B	B	H	seborrheic keratosis				B			B	seborrheic keratosis	B
2	B	44062			F	70	R2허	5	N	2	N	3	SCC	bowen's disease	actinic cheilitis	M	M	B	Y	ulcer	0.45	pyoderma gangrenosum	0.27	herpetic whitlow	0.06	B	B	B	19	3	SCC	bowen's disease	actinic cheilitis	M	M	B	M	H	actinic cheilitis	SCC			B	M		M	SCC	M
3	B	43963			F	58	R3민	3	N	3	N	3	melanoma	dysplastic nevus	pigmented nevus	M	B	B	Y	Melanocytic nevus	0.98	Dysplastic nevus	0.01	Malingnant melanoma	0	B	B	M	1	3	Melanocytic nevus	dysplastic nevus	Malignant melanoma	B	B	M	B	L	melanoma	dysplastic nevus		S200018877	M	B		M	Lentiginous melanocytic lesion	B
3	B	43963			M	66	R3민	2	N	4	N	3	actinic cheilitis	squamous cell carcinoma	ulcer	B	M	B	Y	Cheilitis	0.79	Mucosal melanotic macule	0.16	Lichen planus	0.02	B	B	B	2	3	Actinic cheilitis	Lichen planus	squamous cell carcinoma	B	B	M	B	H	actinic cheilitis	lichen planus		S200018883	B	B		B	actinic cheilitis	B
3	B	43963			F	80	R3민	2	Y	3	N	3	basal cell carcinoma	seborrheic keratosis	pigmented nevus	M	B	B	Y	Basal cell carcinoma	0.5	Angiokeratoma	0.12	Pyogenic granuloma	0.07	M	B	B	54	3	basal cell carcinoma	seborrheic keratosis	Angiokeratoma	M	B	B	B	H	basal cell cancer			S200018885	M			M	BASAL CELL CARCINOMA	M
3	B	44019			M	46	R3준	1	N	1	N	3	dermatofibroma	prurigo	intradermal nevus	B	B	B	Y	prurigo nodularis	0.26	dermatofibroma	0.21	nummular eczema	0.14	B	B	B	17	3	dermatofibroma	prurigo	intradermal nevus	B	B	B	B	L	intradermal nevus	mixed tumor		S200028087	B	B		B	Dermatofibroma	B
3	B	44064			M	58	R3준	0.333333	N	3	N	2	Lichenoid keratosis	Actinic keratosis		B	B		Y	lentigo	0.94	nonspecific lesion	0.02	postinflammatory hyperpigmentation	0.01	B	B	B	2	3	lichenoid keratosis	actinic keratosis	lentigo	B	B	B	B	H	benign lichenoid keratosis	actinic keratosis			B	B		B	benign lichenoid keratosis	B
4	B	43963			M	70	R4걸	1	N	4	N	3	actinic keratosis	seborrheic keratosis	bowen's disease	B	B	M	Y	Epidermal cyst	0.25	Actinic keratosis	0.17	Lichen simplex chronicus	0.17	B	B	B	12	1	Actinic keratosis			B			M	H	Bowen's disease			S200018891	M			M	Actinic keratosis	B
4	B	43922			F	56	R4걸	0.0833333	N	3	N	2	blue nevus	malignant melanoma	B	B	M	B	Y	Blue nevus	0.68	seborrehic keratosis	0.08	malignant melanoma	0.07	B	B	M	19	3	blue nevus	malignant melanoma	melanocytic nevus	B	M	B	M	H	blue nevus				B			B	blue nevus	B
4	B	43984			F	39	R4양	0.75	N	1	N	2	nipple eczema	Paget's disease		B	M		Y	Nonspecific lesion	0.27	Nipple eczema	0.13	Pyogenic granuloma	0.07	B	B	B	3	2	nipple eczema	Paget's disease		B	M		B	T	Paget's disease	Nipple eczema		S200022235	M	B		M	Spongiotic dermatitis pattern	B
4	B	44012			F	33	R4양	0.0416667	N	4	N	2	seborrheic keratosis	verruca plana		B	B		Y	Dilated pore	0.37	Epidermal cyst	0.26	Urticaria	0.11	B	B	B	2	2	seborrheic keratosis	verruca plana		B	B		M	H	dermatosis papulosa nigrans	Seborrheic keratosis	Verruca plana	S200026766	B	B	B	B	DPN	B
4	B	44005			F	78	R4양	1	N	3	N	1	melanocytic nevus	B		B	B		Y	Melanocytic nevus	0.95	Drug eruption(viral exanthem)	0.01	Dysplastic nevus	0.01	B	B	B	1	1	melanocytic nevus	B		B	B		M	A	Melanocytic nevus	Melanoma		S200025580	B	M		M	Junctional nevus	B
4	B	44012			M	41	R4양		N	3	N	1	melanocytic nevus	B		B	B		Y	Melanocytic nevus	0.45	Lentigo	0.44	Dysplastic nevus	0.03	B	B	B	3	1	melanocytic nevus	B		B	B		M	T	Junctional nevus	Dysplastic nevus		S200026780	B	B		B	Compound nevus	B
4	B	43991			M	62	R4양		N	3	N	2	seborrheic keratosis	intradermal nevus		B	B		Y	Seborrheic keratosis	0.73	Lentigo	0.11	Dysplastic nevus	0.04	B	B	B	3	2	seborrheic keratosis	intradermal nevus		B	B		M	T	Seborrheic keratosis			S200023283	B			B	Seborrheic keratosis	B
	229				114	59.0035		6.37722	9	2.55634	29	1.99298							144											2.13684							153	<- patient malig								95	malignant	52
	56				0.398601	16.6394		10.5168	0.0314685	0.958685	0.101399	0.443997							141											0.522936							122	<- patient benign								190	benign	233
																			AI or Control																										ALL		15	<- clinical DX (all)
all								onset available																																					control		10
286					286	286	available	267	286	285	286	286							286										145	286															AI		5	285
								0.933566
																																						H&N	A	L	T	SUM
141					52	61.0071		5.82667	5	2.60993	13	2.04965							0											2.06383	<-control dx no						74	65	17	27	32	141				48
					0.368794	15.3271		9.2564	0.035461	0.969337	0.0921986	0.38408							0											0.450599							0.540146	0.460993	0.120567	0.191489	0.22695					0.340426
							available	132
					52 (36.9%)	61.0 ± 15.3		5.8 ± 9.3	5 (3.5%)	2.6 ± 1.0	13 (9.2%)	2.0 ± 0.4							0 (0.0%)											2.1 ± 0.5							74 (54.0%)	65 (46.1%)	17 (12.1%)	27 (19.1%)	32 (22.7%)					48 (34.0%)
																																						H&N	A	L	T	SUM
144					62	57.0417		6.91956	4	2.5035	16	1.9375							144											2.20833	<- AI dx NO						79	56	15	30	42	143				47
					0.430556	17.6647		11.6355	0.0277778	0.948491	0.111111	0.490736							1											0.577855							0.572464	0.388889	0.104167	0.208333	0.291667					0.326389
							available	134
					62 (43.1%)	57.0 ± 17.7		6.9 ± 11.6	4 (2.8%)	2.5 ± 0.9	16 (11.1%)	1.9 ± 0.5							144 (100.0%)											2.2 ± 0.6							79 (57.2%)	56 (38.9%)	15 (10.4%)	30 (20.8%)	42 (29.2%)					47 (32.6%)
[truncated: 52 more columns]

## Sheet: Statistics (AI)
ACCURACY (MULTI)														ACCURACY (BINARY)													SENSITIVITY													SPECIFICITY
before			AI			after			Attending DER					before			AI			after			일반인	주치의			before			AI			after			Laypersons	Attending DER			before			AI			after			Laypersons
0	1	1	0	1	1	1	1	1	1	1	1	0	0	1	1	1	1	1	1	1	1	1	1	1	1	1														1	1	1	1	1	1	1	1	1	1
1	1	1	1	1	1	1	1	1	1	1	1	0	0	1	1	1	1	1	1	1	1	1	0	1	1	1	1	1	1	1	1	1	1	1	1	0	1	1	1
0	0	0	0	0	0	0	0	0	0	1	1	0	0	0	0	0	0	1	1	0	1	1	0	0	1	1	0	0	0	0	1	1	0	1	1	0	0	1	1
0	0	0	1	1	1	1	1	1	1	1	1	0	0	1	0	0	1	0	0	1	0	0	1	1	1	1														1	0	0	1	0	0	1	0	0	1
0	0	0	1	1	1	1	1	1	1	1	1	0	0	1	1	1	1	1	1	1	1	1	1	1	1	1														1	1	1	1	1	1	1	1	1	1
0	0	0	0	1	1	0	1	1	0	0	1	0	0	1	1	1	1	1	0	1	1	1	0	1	1	1														1	1	1	1	1	0	1	1	1	0
1	1	1	1	1	1	1	1	1	1	1	1	0	0	1	1	1	1	1	0	1	1	1	0	1	1	1														1	1	1	1	1	0	1	1	1	0
0	0	0	1	1	1	1	1	1	0	0	0	0	0	1	1	1	1	0	0	1	0	0	0	1	1	1														1	1	1	1	0	0	1	0	0	0
0	0	0	1	1	1	1	1	1	0	1	1	0	0	0	0	0	1	0	0	1	0	0	0	1	1	1														0	0	0	1	0	0	1	0	0	0
0	1	1	0	0	0	0	0	0	0	0	0	0	0	1	1	1	1	1	1	1	1	1	1	1	1	1	1	1	1	1	1	1	1	1	1	1	1	1	1
1	1	1	1	1	1	1	1	1	1	1	1	0	0	1	0	0	1	1	0	1	1	1	0	1	1	1														1	0	0	1	1	0	1	1	1	0
1	1	1	0	0	1	0	0	0	0	0	0	0	0	1	1	1	0	1	1	0	1	1	1	0	0	0	1	1	1	0	1	1	0	1	1	1	0	0	0
0	0	0	0	0	0	0	0	0	0	0	0	0	0	1	1	1	1	1	1	1	1	1	1	0	0	0														1	1	1	1	1	1	1	1	1	1
0	0	0	0	0	0	0	0	0	0	0	0	0	0	1	1	1	0	0	0	0	1	1	0	1	1	1	1	1	1	0	0	0	0	1	1	0	1	1	1
1	1	1	0	0	0	0	1	1	0	0	0	0	0	1	1	1	0	0	0	1	1	1	0	1	1	1	1	1	1	0	0	0	1	1	1	0	1	1	1
1	1	1	1	1	1	0	1	1	0	0	0	0	0	1	1	1	1	1	1	1	1	1	0	1	1	1														1	1	1	1	1	1	1	1	1	0
1	1	1	1	1	1	1	1	1	1	1	1	0	0	1	1	1	1	1	0	1	1	1	0	1	1	1														1	1	1	1	1	0	1	1	1	0
0	0	0	1	1	1	0	0	0	0	0	0	0	0	0	0	0	1	1	0	1	0	0	0	1	0	0														0	0	0	1	1	0	1	0	0	0
0	1	1	1	1	1	1	1	1	1	1	1	0	0	0	0	0	1	1	0	1	0	0	0	1	0	0														0	0	0	1	1	0	1	0	0	0
0	1	1	1	1	1	1	1	1	1	1	1	0	0	1	1	1	1	0	0	1	1	1	0	1	1	1														1	1	1	1	0	0	1	1	1	0
0	0	0	0	0	0	0	0	0	0	0	0	0	0	0	1	1	1	1	1	1	1	1	1	1	1	1	0	1	1	1	1	1	1	1	1	1	1	1	1
0	0	0	1	1	1	1	1	1	1	1	1	0	0	1	0	0	1	1	1	1	1	1	0	1	1	1														1	0	0	1	1	1	1	1	1	0
1	1	1	0	0	0	0	0	0	1	1	1	0	0	1	1	1	1	0	0	1	0	0	0	1	0	0														1	1	1	1	0	0	1	0	0	0
1	1	1	1	1	1	0	0	0	1	1	1	0	0	1	0	0	1	1	0	0	0	0	0	1	1	1														1	0	0	1	1	0	0	0	0	0
0	1	1	1	1	1	1	1	1	1	1	1	0	0	1	1	1	1	1	1	1	1	1	0	1	1	1														1	1	1	1	1	1	1	1	1	0
1	1	1	0	0	0	1	1	1	0	0	0	0	0	1	1	1	1	1	1	1	1	1	1	1	1	1														1	1	1	1	1	1	1	1	1	1
1	1	1	1	1	1	1	1	1	1	1	1	0	0	1	0	0	1	1	1	1	0	0	0	1	1	1														1	0	0	1	1	1	1	0	0	0
1	1	1	1	1	1	1	1	1	1	1	1	0	0	1	0	0	1	1	1	1	0	0	1	1	1	1														1	0	0	1	1	1	1	0	0	1
0	0	0	0	0	0	0	0	0	0	0	0	0	0	1	1	1	1	1	1	1	1	1	0	1	1	1														1	1	1	1	1	1	1	1	1	0
0	0	0	0	0	0	0	0	0	1	1	1	0	0	1	1	1	1	1	1	1	1	1	1	1	1	1														1	1	1	1	1	1	1	1	1	1
0	1	1	0	1	1	0	1	1	0	0	0	0	0	1	1	1	1	1	0	1	1	1	1	1	1	1														1	1	1	1	1	0	1	1	1	1
0	0	0	0	0	0	0	0	0	0	0	0	0	0	1	1	1	1	1	1	1	1	1	0	1	1	1														1	1	1	1	1	1	1	1	1	0
0	0	0	0	0	0	0	0	0	0	0	0	0	0	0	0	0	1	1	1	1	1	1	0	1	1	1														0	0	0	1	1	1	1	1	1	0
0	0	0	0	1	1	0	1	1	0	0	0	0	0	1	1	1	1	1	1	1	1	1	0	1	1	1														1	1	1	1	1	1	1	1	1	0
0	0	0	0	0	0	0	0	0	0	0	0	0	0	1	1	1	1	1	1	1	1	1	1	0	0	0														1	1	1	1	1	1	1	1	1	1
1	1	1	1	1	1	1	1	1	1	1	1	0	0	1	0	0	1	1	1	1	1	1	0	1	1	1														1	0	0	1	1	1	1	1	1	0
0	0	0	1	1	1	0	1	1	1	1	1	0	0	1	1	1	1	1	1	1	1	1	1	1	1	1														1	1	1	1	1	1	1	1	1	1
0	0	0	1	1	1	0	0	0	0	1	1	0	0	1	0	0	1	1	1	1	0	0	0	1	1	1														1	0	0	1	1	1	1	0	0	0
0	0	0	1	1	1	0	0	0	0	0	0	0	0	1	1	1	1	1	1	1	1	1	1	1	1	1														1	1	1	1	1	1	1	1	1	1
0	0	0	0	0	0	0	0	0	0	0	0	0	0	1	1	1	1	1	1	1	1	1	0	1	1	1														1	1	1	1	1	1	1	1	1	0
1	1	1	1	1	1	1	1	1	1	1	1	0	0	1	1	1	1	1	1	1	1	1	0	1	1	1														1	1	1	1	1	1	1	1	1	0
1	1	1	1	1	1	1	1	1	1	1	1	0	0	1	0	0	1	1	1	1	1	1	1	1	1	1														1	0	0	1	1	1	1	1	1	1
0	0	0	1	1	1	1	1	1	0	0	0	0	0	1	0	0	1	1	1	1	1	1	0	0	0	0														1	0	0	1	1	1	1	1	1	0
1	1	1	1	1	1	1	1	1	1	1	1	0	0	1	0	0	1	1	1	1	1	1	0	1	0	0														1	0	0	1	1	1	1	1	1	0
1	1	1	0	1	1	0	1	1	1	1	1	0	0	1	0	0	1	1	1	1	1	1	1	1	1	1														1	0	0	1	1	1	1	1	1	1
0	0	0	0	0	1	0	0	0	1	1	1	0	0	1	1	1	1	1	1	1	1	1	1	1	1	1														1	1	1	1	1	1	1	1	1	1
0	0	0	1	1	1	1	1	1	1	1	1	0	0	1	1	1	1	1	1	1	1	1	1	1	1	1														1	1	1	1	1	1	1	1	1	1
0	0	0	0	0	0	0	0	0	1	1	1	0	0	1	1	1	1	1	1	1	1	1	1	1	1	1														1	1	1	1	1	1	1	1	1	1
0	0	0	1	1	1	1	1	1	1	1	1	0	0	1	1	1	1	1	1	1	1	1	0	1	1	1														1	1	1	1	1	1	1	1	1	0
0	0	0	0	0	1	0	0	0	1	1	1	0	0	1	1	1	1	1	1	1	1	1	1	1	1	1														1	1	1	1	1	1	1	1	1	1
1	1	1	1	1	1	1	1	1	1	1	1	0	0	1	1	1	1	1	1	1	1	1	0	1	1	1														1	1	1	1	1	1	1	1	1	0
1	1	1	1	1	1	1	1	1	1	1	1	0	0	1	1	1	1	0	0	1	0	0	0	1	1	0														1	1	1	1	0	0	1	0	0	0
1	1	1	1	1	1	1	1	1	1	1	1	0	0	1	1	1	1	1	0	1	1	1	0	1	1	1														1	1	1	1	1	0	1	1	1	0
0	0	0	1	1	1	1	1	1	1	1	1	0	0	1	1	1	1	0	0	1	0	0	1	1	1	1														1	1	1	1	0	0	1	0	0	1
1	1	1	1	1	1	1	1	1	1	1	1	0	0	1	1	1	1	1	1	1	1	1	1	1	1	1														1	1	1	1	1	1	1	1	1	1
0	0	0	1	1	1	1	1	1	0	0	0	0	0	1	1	1	1	1	1	1	1	1	1	1	1	1														1	1	1	1	1	1	1	1	1	1
0	0	0	0	0	0	0	0	0	0	0	0	0	0	1	1	0	1	0	0	1	0	0	1	1	1	1														1	1	0	1	0	0	1	0	0	1
0	0	0	1	1	1	1	1	1	1	1	1	0	0	1	1	1	1	1	1	1	1	1	1	1	1	1														1	1	1	1	1	1	1	1	1	1
0	0	0	1	1	1	1	1	1	1	1	1	0	0	0	0	1	1	1	1	1	1	1	1	1	1	1	0	0	1	1	1	1	1	1	1	1	1	1	1
1	1	1	1	1	1	1	1	1	1	1	1	0	0	1	1	1	1	1	1	1	1	1	1	1	1	1	1	1	1	1	1	1	1	1	1	1	1	1	1
1	1	1	1	1	1	1	1	1	1	1	1	0	0	1	1	1	1	1	1	1	1	1	1	1	1	1														1	1	1	1	1	1	1	1	1	1
0	0	0	0	0	0	0	0	0	1	1	1	0	0	0	0	0	0	0	0	0	0	0	0	1	1	1														0	0	0	0	0	0	0	0	0	0
1	1	1	1	1	1	1	1	1	1	1	1	0	0	1	1	1	1	1	1	1	1	1	1	1	0	0														1	1	1	1	1	1	1	1	1	1
1	1	1	1	1	1	1	1	1	1	1	1	0	0	1	1	1	1	1	1	1	1	1	0	1	1	1														1	1	1	1	1	1	1	1	1	0
0	0	0	1	1	1	1	1	1	0	1	1	0	0	1	1	1	1	1	1	1	1	1	0	1	1	0														1	1	1	1	1	1	1	1	1	0
0	0	0	0	0	0	0	0	0	0	0	0	0	0	1	1	1	0	0	0	0	0	0	0	1	1	1														1	1	1	0	0	0	0	0	0	0
1	1	1	1	1	1	1	1	1	1	1	1	0	0	1	1	1	1	0	0	1	1	1	1	1	1	1														1	1	1	1	0	0	1	1	1	1
0	0	0	0	1	1	0	1	1	1	1	1	0	0	1	1	0	1	1	1	1	1	1	0	1	1	1														1	1	0	1	1	1	1	1	1	0
0	0	0	0	1	1	0	0	0	0	0	0	0	0	1	1	1	1	1	1	1	1	1	1	1	1	1														1	1	1	1	1	1	1	1	1	1
0	0	0	0	0	0	0	1	1	0	0	0	0	0	1	1	1	0	1	1	1	1	1	1	1	1	1	1	1	1	0	1	1	1	1	1	1	1	1	1
0	0	0	0	0	0	0	0	0	1	1	1	0	0	0	1	1	0	0	0	0	0	0	0	1	1	1	0	1	1	0	0	0	0	0	0	0	1	1	1
1	1	1	1	1	1	1	1	1	1	1	1	0	0	1	1	1	1	1	1	1	1	1	0	1	1	1	1	1	1	1	1	1	1	1	1	0	1	1	1
0	0	0	0	0	0	0	0	0	0	0	0	0	0	0	0	0	0	0	0	1	0	0	1	0	0	0														0	0	0	0	0	0	1	0	0	1
1	1	1	1	1	1	1	1	1	0	1	1	0	0	1	1	1	1	1	1	1	1	1	0	1	1	1	1	1	1	1	1	1	1	1	1	0	1	1	1
0	0	0	0	0	0	0	0	0	1	1	1	0	0	1	0	0	0	0	0	0	0	0	0	1	0	0														1	0	0	0	0	0	0	0	0	0
1	1	1	1	1	1	0	1	1	0	0	0	0	0	1	1	1	1	1	1	1	1	1	1	1	1	1	1	1	1	1	1	1	1	1	1	1	1	1	1
0	0	0	0	0	1	0	0	0	1	1	1	0	0	1	1	1	0	0	1	0	1	1	1	1	1	1	1	1	1	0	0	1	0	1	1	1	1	1	1
0	0	0	1	1	1	1	1	1	1	1	1	0	0	0	0	0	1	1	1	1	1	1	0	1	1	1														0	0	0	1	1	1	1	1	1	0
1	1	1	1	1	1	1	1	1	1	1	1	0	0	1	1	1	1	1	1	1	1	1	0	1	1	1														1	1	1	1	1	1	1	1	1	0
0	1	1	0	0	0	1	1	1	1	1	1	0	0	1	1	1	0	0	0	1	1	1	0	1	1	1														1	1	1	0	0	0	1	1	1	0
1	1	1	1	1	1	1	1	1	0	0	1	0	0	1	0	0	1	1	1	1	1	1	0	0	0	0														1	0	0	1	1	1	1	1	1	0
1	1	1	1	1	1	1	1	1	1	1	1	0	0	1	1	1	1	1	1	1	1	1	0	1	1	1														1	1	1	1	1	1	1	1	1	0
0	1	1	0	1	1	0	1	1	0	0	0	0	0	1	1	0	1	1	1	1	1	1	0	1	1	1														1	1	0	1	1	1	1	1	1	0
1	1	1	1	1	1	1	1	1	1	1	1	0	0	1	0	0	1	1	1	1	1	1	0	1	1	1														1	0	0	1	1	1	1	1	1	0
0	0	0	1	1	1	1	1	1	0	0	0	0	0	1	0	0	1	1	1	1	1	1	0	1	0	0														1	0	0	1	1	1	1	1	1	0
1	1	1	1	1	1	1	1	1	1	1	1	0	0	1	1	1	1	1	1	1	1	1	1	1	1	1														1	1	1	1	1	1	1	1	1	1
1	1	1	0	0	0	1	1	1	1	1	1	0	0	1	1	1	1	1	1	1	1	1	0	1	1	1	1	1	1	1	1	1	1	1	1	0	1	1	1
0	0	0	0	0	0	0	0	0	1	1	1	0	0	0	0	0	0	0	0	0	0	0	0	1	0	0														0	0	0	0	0	0	0	0	0	0
0	0	0	1	1	1	1	1	1	1	1	1	0	0	1	1	1	1	1	1	1	1	1	1	1	1	1	1	1	1	1	1	1	1	1	1	1	1	1	1
1	1	1	1	1	1	1	1	1	1	1	1	0	0	1	1	1	1	1	1	1	1	1	0	1	0	0														1	1	1	1	1	1	1	1	1	0
0	0	0	0	0	1	0	0	0	0	0	0	0	0	1	1	1	1	1	1	1	1	1	0	1	1	0														1	1	1	1	1	1	1	1	1	0
0	0	0	1	1	1	1	1	1	0	0	0	0	0	0	0	0	1	0	0	1	0	0	0	0	0	0														0	0	0	1	0	0	1	0	0	0
0	0	0	1	1	1	1	1	1	1	1	1	0	0	1	0	0	1	0	0	1	0	0	0	1	1	1														1	0	0	1	0	0	1	0	0	0
1	1	1	1	1	1	1	1	1	1	1	1	0	0	1	1	1	1	1	1	1	1	1	0	1	1	1														1	1	1	1	1	1	1	1	1	0
0	1	1	0	0	1	0	0	1	0	0	1	0	0	1	1	1	1	1	1	1	1	1	0	1	1	1														1	1	1	1	1	1	1	1	1	0
1	1	1	1	1	1	1	1	1	1	1	1	0	0	1	1	1	1	0	0	1	1	1	0	1	1	1														1	1	1	1	0	0	1	1	1	0
0	0	0	0	0	0	0	0	0	0	0	0	0	0	0	0	0	0	0	0	0	0	0	0	1	0	0														0	0	0	0	0	0	0	0	0	0
0	0	0	0	1	1	0	1	1	0	0	0	0	0	1	0	0	1	1	1	1	1	1	0	1	1	1														1	0	0	1	1	1	1	1	1	0
0	1	1	1	1	1	1	1	1	1	1	1	0	0	0	0	0	1	1	1	1	1	1	0	1	1	1														0	0	0	1	1	1	1	1	1	0
1	1	1	1	1	1	1	1	1	1	1	1	0	0	1	0	0	1	0	0	1	0	0	1	1	1	1														1	0	0	1	0	0	1	0	0	1
1	1	1	1	1	1	1	1	1	1	1	1	0	0	1	1	1	1	1	1	1	1	1	0	1	1	1														1	1	1	1	1	1	1	1	1	0
0	0	0	0	0	0	0	0	0	1	1	1	0	0	1	1	1	1	1	1	1	1	1	0	1	1	1														1	1	1	1	1	1	1	1	1	0
1	1	1	1	1	1	1	1	1	1	1	1	0	0	1	0	0	1	0	0	1	0	0	0	1	1	1														1	0	0	1	0	0	1	0	0	0
1	1	1	0	1	1	1	1	1	1	1	1	0	0	1	1	1	1	1	1	1	1	1	1	1	1	1														1	1	1	1	1	1	1	1	1	1
0	0	0	0	1	1	0	0	1	1	1	1	0	0	1	0	0	0	0	0	1	0	0	0	1	1	0														1	0	0	0	0	0	1	0	0	0
1	1	1	1	1	1	0	1	1	1	1	1	0	0	1	1	1	1	1	1	1	1	1	0	1	1	1														1	1	1	1	1	1	1	1	1	0
1	1	1	1	1	1	1	1	1	0	1	1	0	0	1	1	1	1	1	1	1	1	1	0	1	1	1														1	1	1	1	1	1	1	1	1	0
0	0	0	1	1	1	1	1	1	0	0	0	0	0	1	1	1	1	0	0	1	1	0	1	1	1	1														1	1	1	1	0	0	1	1	0	1
1	1	1	0	0	0	1	1	1	1	1	1	0	0	1	1	1	0	1	1	1	1	1	1	1	1	1	1	1	1	0	1	1	1	1	1	1	1	1	1
1	1	1	0	0	0	1	1	1	1	1	1	0	0	1	1	1	1	1	0	1	1	1	1	1	1	1														1	1	1	1	1	0	1	1	1	1
0	0	0	0	0	0	0	0	0	0	1	1	0	0	1	1	1	1	0	0	1	1	1	1	1	1	1														1	1	1	1	0	0	1	1	1	1
1	1	1	1	1	1	1	1	1	1	1	1	0	0	1	0	0	1	0	0	1	0	0	1	1	1	1														1	0	0	1	0	0	1	0	0	1
0	0	0	0	0	0	0	0	0	0	0	0	0	0	0	0	0	1	1	1	1	1	1	1	1	1	1														0	0	0	1	1	1	1	1	1	1
0	0	0	1	1	1	1	1	1	1	1	1	0	0	1	1	0	1	1	1	1	1	1	0	1	1	1														1	1	0	1	1	1	1	1	1	0
0	0	0	1	1	1	1	1	1	1	1	1	0	0	1	1	0	1	1	1	1	1	1	0	1	1	1														1	1	0	1	1	1	1	1	1	0
1	1	1	0	1	1	0	1	1	1	1	1	0	0	1	1	1	1	1	1	1	1	1	0	1	1	1														1	1	1	1	1	1	1	1	1	0
1	1	1	0	1	1	0	1	1	1	1	1	0	0	1	0	0	1	1	1	1	1	1	0	1	1	1														1	0	0	1	1	1	1	1	1	0
0	0	0	0	0	1	0	0	0	0	0	0	0	0	0	0	0	1	0	0	0	0	0	0	0	0	0														0	0	0	1	0	0	0	0	0	0
1	1	1	0	0	0	1	1	1	1	1	1	0	0	1	1	1	1	1	1	1	1	1	1	1	1	1														1	1	1	1	1	1	1	1	1	1
0	0	0	0	0	0	0	0	0	0	0	0	0	0	1	1	1	1	1	1	1	1	1	1	1	1	1														1	1	1	1	1	1	1	1	1	1
1	1	1	1	1	1	1	1	1	1	1	1	0	0	1	1	1	1	1	1	1	1	1	1	1	1	1														1	1	1	1	1	1	1	1	1	1
1	1	1	1	1	1	1	1	1	1	1	1	0	0	1	1	1	1	1	0	1	0	0	1	1	1	1														1	1	1	1	1	0	1	0	0	1
0	0	0	1	1	1	1	1	1	0	0	0	0	0	1	1	1	1	1	1	1	1	1	1	1	1	1														1	1	1	1	1	1	1	1	1	1
0	1	1	0	1	1	1	1	1	0	1	1	0	0	1	1	1	1	1	1	1	1	1	1	1	1	1	1	1	1	1	1	1	1	1	1	1	1	1	1
1	1	1	0	0	0	1	1	1	1	1	1	0	0	1	1	1	0	0	1	1	1	1	1	1	1	1	1	1	1	0	0	1	1	1	1	1	1	1	1
0	0	1	0	0	0	0	0	0	0	1	1	0	0	0	0	1	0	0	0	0	0	0	0	0	1	1	0	0	1	0	0	0	0	0	0	0	0	1	1
1	1	1	0	0	0	0	1	1	1	1	1	0	0	1	1	1	1	1	0	1	1	1	1	1	1	1														1	1	1	1	1	0	1	1	1	1
0	1	1	0	0	0	0	0	0	1	1	1	0	0	1	1	1	1	1	1	1	1	1	0	1	1	1														1	1	1	1	1	1	1	1	1	0
0	0	0	0	0	0	0	0	0	0	0	0	0	0	1	1	1	1	1	1	1	1	1	1	1	1	1														1	1	1	1	1	1	1	1	1	1
1	1	1	1	1	1	1	1	1	1	1	1	0	0	1	1	1	1	1	0	1	1	1	1	1	1	1														1	1	1	1	1	0	1	1	1	1
1	1	1	0	1	1	0	1	1	1	1	1	0	0	1	1	1	1	1	1	1	1	1	1	1	1	1														1	1	1	1	1	1	1	1	1	1
1	1	1	0	0	0	1	1	1	0	1	1	0	0	1	1	1	0	0	0	1	1	1	1	0	1	1	1	1	1	0	0	0	1	1	1	1	0	1	1
0	0	0	0	0	0	0	0	0	0	0	0	0	0	0	0	0	1	1	0	1	1	0	1	0	0	0														0	0	0	1	1	0	1	1	0	1
1	1	1	1	1	1	1	1	1	1	1	1	0	0	1	0	0	1	1	1	1	1	0	1	1	1	1														1	0	0	1	1	1	1	1	0	1
1	1	1	1	1	1	1	1	1	1	1	1	0	0	1	1	1	1	1	1	1	1	1	0	1	1	1	1	1	1	1	1	1	1	1	1	0	1	1	1
1	1	1	0	1	1	1	1	1	0	0	0	0	0	1	1	1	1	1	1	1	1	1	1	1	1	1														1	1	1	1	1	1	1	1	1	1
1	1	1	0	0	0	1	1	1	1	1	1	0	0	1	1	1	1	1	1	1	1	1	1	1	1	1														1	1	1	1	1	1	1	1	1	1
1	1	1	0	1	1	1	1	1	0	0	0	0	0	1	1	0	1	1	1	1	1	1	0	0	0	0														1	1	0	1	1	1	1	1	1	0
1	1	1	1	1	1	1	1	1	1	1	1	0	0	1	0	0	1	1	0	1	0	0	0	1	1	1														1	0	0	1	1	0	1	0	0	0
1	0	0	0	1	1	1	1	1	0	1	1	0	0	1	0	0	1	1	1	1	0	0	1	0	0	0														1	0	0	1	1	1	1	0	0	1
0	0	0	0	0	0	0	0	0	1	1	1	0	0	1	1	1	1	1	1	1	1	1	0	1	1	1														1	1	1	1	1	1	1	1	1	0
1	1	1	1	1	1	1	1	1	1	1	1	0	0	1	1	1	1	1	1	1	1	1	0	1	0	0														1	1	1	1	1	1	1	1	1	0
1	1	1	1	1	1	1	1	1	1	1	1	0	0	1	1	1	1	1	1	1	1	1	0	1	1	1														1	1	1	1	1	1	1	1	1	0
1	1	1	1	1	1	1	1	1	1	1	1	0	0	1	1	1	1	1	1	1	1	1	0	1	1	1														1	1	1	1	1	1	1	1	1	0
[truncated: 3 more columns]

## Sheet: Statistics (Control)
ACCURACY (MULTI)														ACCURACY (BINARY)													SENSITIVITY													SPECIFICITY
before			AI			after			Attending DER					before			AI			after			일반인	주치의			before			AI			after			Laypersons	Attending DER			before			AI			after			Laypersons
1	1	1	0	0	0	1	1	1	1	1	1	0	0	1	1	1	0	0	0	1	1	1	0	1	1	1														1	1	1	0	0	0	1	1	1	0
1	1	1	0	0	0	0	1	1	1	1	1	0	0	1	0	0	0	0	0	0	0	0	0	1	1	1														1	0	0	0	0	0	0	0	0	0
0	1	1	0	0	0	1	1	1	1	1	1	0	0	0	0	0	0	0	0	1	0	0	0	1	1	1														0	0	0	0	0	0	1	0	0	0
0	0	0	0	0	0	0	0	0	1	1	1	0	0	0	0	0	0	0	0	1	0	0	0	1	1	1														0	0	0	0	0	0	1	0	0	0
0	1	1	0	0	0	0	1	1	0	0	0	0	0	0	0	0	0	0	0	0	0	0	1	0	0	0														0	0	0	0	0	0	0	0	0	1
0	0	0	0	0	0	0	0	0	0	0	0	0	0	0	0	0	0	0	0	0	0	0	0	0	0	0														0	0	0	0	0	0	0	0	0	0
0	0	0	0	0	0	0	0	0	0	0	0	0	0	1	1	1	0	0	0	1	1	1	0	1	1	1														1	1	1	0	0	0	1	1	1	0
0	0	0	0	0	0	0	0	0	0	0	0	0	0	1	1	1	0	0	0	1	1	1	0	1	1	1														1	1	1	0	0	0	1	1	1	0
0	0	0	0	0	0	0	0	0	1	1	1	0	0	0	0	0	0	0	0	0	0	0	0	1	1	1														0	0	0	0	0	0	0	0	0	0
1	1	1	0	0	0	1	1	1	0	1	1	0	0	1	1	1	0	0	0	1	1	1	0	1	1	1														1	1	1	0	0	0	1	1	1	0
1	1	1	0	0	0	1	1	1	0	0	0	0	0	1	1	1	0	0	0	1	1	1	1	0	0	0	1	1	1	0	0	0	1	1	1	1	0	0	0
0	0	0	0	0	0	0	0	0	0	0	0	0	0	1	1	1	0	0	0	1	1	1	0	1	1	1														1	1	1	0	0	0	1	1	1	0
0	1	1	0	0	0	0	1	1	0	0	0	0	0	1	1	1	0	0	0	1	1	1	1	0	0	0	1	1	1	0	0	0	1	1	1	1	0	0	0
0	0	0	0	0	0	0	0	0	1	1	1	0	0	0	0	0	0	0	0	0	0	0	0	1	1	1														0	0	0	0	0	0	0	0	0	0
1	1	1	0	0	0	1	1	1	1	1	1	0	0	1	1	1	0	0	0	1	1	1	1	1	1	1	1	1	1	0	0	0	1	1	1	1	1	1	1
0	1	1	0	0	0	0	1	1	1	1	1	0	0	0	1	1	0	0	0	0	1	1	1	1	1	1	0	1	1	0	0	0	0	1	1	1	1	1	1
1	1	1	0	0	0	1	1	1	0	0	0	0	0	1	0	0	0	0	0	1	1	1	0	1	1	1														1	0	0	0	0	0	1	1	1	0
0	0	0	0	0	0	0	0	0	0	0	0	0	0	0	0	0	0	0	0	0	0	0	0	1	0	0														0	0	0	0	0	0	0	0	0	0
0	1	1	0	0	0	0	1	1	0	0	1	0	0	0	0	0	0	0	0	0	0	0	0	0	0	0														0	0	0	0	0	0	0	0	0	0
0	0	1	0	0	0	0	0	1	1	1	1	0	0	1	0	0	0	0	0	1	0	0	1	1	1	1														1	0	0	0	0	0	1	0	0	1
1	1	1	0	0	0	1	1	1	1	1	1	0	0	1	0	0	0	0	0	1	0	0	0	1	1	1														1	0	0	0	0	0	1	0	0	0
1	1	1	0	0	0	1	1	1	1	1	1	0	0	1	0	0	0	0	0	1	0	0	0	1	1	1														1	0	0	0	0	0	1	0	0	0
0	0	0	0	0	0	0	0	0	1	1	1	0	0	1	0	0	0	0	0	1	1	1	0	1	1	1														1	0	0	0	0	0	1	1	1	0
0	0	0	0	0	0	0	0	0	1	1	1	0	0	0	0	0	0	0	0	0	0	0	0	1	1	1														0	0	0	0	0	0	0	0	0	0
1	1	1	0	0	0	1	1	1	1	1	1	0	0	1	1	1	0	0	0	1	1	1	0	1	1	1														1	1	1	0	0	0	1	1	1	0
1	1	1	0	0	0	1	1	1	1	1	1	0	0	1	0	0	0	0	0	1	0	0	1	1	1	1														1	0	0	0	0	0	1	0	0	1
0	0	0	0	0	0	0	0	0	0	1	1	0	0	0	0	0	0	0	0	0	0	0	0	0	1	1	0	0	0	0	0	0	0	0	0	0	0	1	1
1	1	1	0	0	0	1	1	1	1	1	1	0	0	1	1	1	0	0	0	1	1	1	0	1	1	1	1	1	1	0	0	0	1	1	1	0	1	1	1
0	0	0	0	0	0	0	0	0	0	0	0	0	0	1	1	1	0	0	0	1	1	1	1	0	0	0														1	1	1	0	0	0	1	1	1	1
0	0	0	0	0	0	0	0	0	0	0	0	0	0	0	1	1	0	0	0	0	1	1	1	1	1	1	0	1	1	0	0	0	0	1	1	1	1	1	1
1	1	1	0	0	0	1	1	1	1	1	1	0	0	1	0	0	0	0	0	1	0	0	1	1	1	1														1	0	0	0	0	0	1	0	0	1
1	1	1	0	0	0	1	1	1	1	1	1	0	0	1	0	0	0	0	0	1	0	0	1	1	1	1														1	0	0	0	0	0	1	0	0	1
1	1	1	0	0	0	1	1	1	1	1	1	0	0	1	0	0	0	0	0	1	0	0	0	1	1	1														1	0	0	0	0	0	1	0	0	0
0	0	0	0	0	0	0	0	0	0	0	0	0	0	1	1	1	0	0	0	1	1	1	1	1	1	1														1	1	1	0	0	0	1	1	1	1
1	1	1	0	0	0	1	1	1	1	1	1	0	0	1	1	1	0	0	0	1	1	1	1	1	1	1														1	1	1	0	0	0	1	1	1	1
1	1	1	0	0	0	1	1	1	1	1	1	0	0	1	1	1	0	0	0	1	1	1	0	1	1	1														1	1	1	0	0	0	1	1	1	0
1	1	1	0	0	0	1	1	1	1	1	1	0	0	1	1	1	0	0	0	1	1	1	0	1	1	1														1	1	1	0	0	0	1	1	1	0
1	1	1	0	0	0	1	1	1	1	1	1	0	0	1	1	1	0	0	0	1	1	1	0	1	1	1														1	1	1	0	0	0	1	1	1	0
0	0	0	0	0	0	0	0	0	1	1	1	0	0	1	1	1	0	0	0	1	1	1	0	1	1	1														1	1	1	0	0	0	1	1	1	0
0	0	0	0	0	0	0	0	0	0	0	0	0	0	0	0	0	0	0	0	0	0	0	0	0	0	0	0	0	0	0	0	0	0	0	0	0	0	0	0
0	1	1	0	0	0	0	1	1	1	1	1	0	0	0	1	1	0	0	0	0	1	1	1	1	1	1	0	1	1	0	0	0	0	1	1	1	1	1	1
1	1	1	0	0	0	1	1	1	1	1	1	0	0	1	0	0	0	0	0	1	0	0	1	1	1	1														1	0	0	0	0	0	1	0	0	1
1	1	1	0	0	0	1	1	1	1	1	1	0	0	1	1	1	0	0	0	1	1	1	1	1	1	1														1	1	1	0	0	0	1	1	1	1
1	1	1	0	0	0	1	1	1	1	1	1	0	0	1	0	0	0	0	0	1	0	0	1	1	1	1														1	0	0	0	0	0	1	0	0	1
1	1	1	0	0	0	1	1	1	1	1	1	0	0	1	1	1	0	0	0	1	1	1	1	1	1	1	1	1	1	0	0	0	1	1	1	1	1	1	1
1	1	1	0	0	0	1	1	1	1	1	1	0	0	1	0	0	0	0	0	1	0	0	0	1	1	1														1	0	0	0	0	0	1	0	0	0
0	0	1	0	0	0	1	1	1	0	0	0	0	0	1	1	1	0	0	0	1	1	1	0	1	1	1														1	1	1	0	0	0	1	1	1	0
0	1	1	0	0	0	1	1	1	1	1	1	0	0	1	1	1	0	0	0	1	1	1	0	1	1	1	1	1	1	0	0	0	1	1	1	0	1	1	1
0	1	1	0	0	0	1	1	1	1	1	1	0	0	0	1	1	0	0	0	1	1	1	0	1	1	1	0	1	1	0	0	0	1	1	1	0	1	1	1
1	1	1	0	0	0	1	1	1	1	1	1	0	0	1	1	1	0	0	0	1	1	1	1	1	1	1														1	1	1	0	0	0	1	1	1	1
0	0	0	0	0	0	0	0	0	0	0	0	0	0	1	1	1	0	0	0	1	1	1	1	1	0	0														1	1	1	0	0	0	1	1	1	1
0	1	1	0	0	0	0	1	1	0	0	0	0	0	1	1	1	0	0	0	1	1	1	0	0	1	1	1	1	1	0	0	0	1	1	1	0	0	1	1
1	1	1	0	0	0	1	1	1	1	1	1	0	0	1	1	1	0	0	0	1	1	1	0	1	1	1	1	1	1	0	0	0	1	1	1	0	1	1	1
0	0	0	0	0	0	0	0	0	1	1	1	0	0	1	0	0	0	0	0	1	0	0	0	1	1	1														1	0	0	0	0	0	1	0	0	0
0	0	0	0	0	0	0	0	0	0	0	0	0	0	0	0	0	0	0	0	0	0	0	0	0	0	0														0	0	0	0	0	0	0	0	0	0
1	1	1	0	0	0	0	1	1	1	1	1	0	0	1	1	1	0	0	0	1	1	1	1	1	1	1	1	1	1	0	0	0	1	1	1	1	1	1	1
0	0	0	0	0	0	0	0	0	0	0	0	0	0	1	0	0	0	0	0	1	1	1	0	1	1	1														1	0	0	0	0	0	1	1	1	0
0	0	0	0	0	0	0	0	0	1	1	1	0	0	1	0	0	0	0	0	0	0	0	0	1	1	1														1	0	0	0	0	0	0	0	0	0
0	0	0	0	0	0	0	0	0	0	0	0	0	0	1	1	1	0	0	0	1	1	1	0	1	1	1														1	1	1	0	0	0	1	1	1	0
0	1	1	0	0	0	1	1	1	1	1	1	0	0	1	1	1	0	0	0	1	1	1	0	1	1	1														1	1	1	0	0	0	1	1	1	0
0	0	0	0	0	0	0	0	0	0	0	0	0	0	1	0	0	0	0	0	1	0	0	0	0	0	0														1	0	0	0	0	0	1	0	0	0
0	1	1	0	0	0	0	1	1	1	1	1	0	0	1	1	1	0	0	0	1	1	1	0	1	1	1	1	1	1	0	0	0	1	1	1	0	1	1	1
0	0	0	0	0	0	0	0	0	0	0	0	0	0	0	0	0	0	0	0	1	0	0	0	1	1	1														0	0	0	0	0	0	1	0	0	0
0	1	1	0	0	0	0	1	1	0	0	0	0	0	0	0	0	0	0	0	0	0	0	1	0	0	0														0	0	0	0	0	0	0	0	0	1
0	1	1	0	0	0	1	1	1	1	1	1	0	0	1	1	1	0	0	0	1	1	1	1	1	1	1														1	1	1	0	0	0	1	1	1	1
0	0	0	0	0	0	0	0	0	0	1	1	0	0	1	0	0	0	0	0	1	1	1	1	1	1	0														1	0	0	0	0	0	1	1	1	1
0	0	0	0	0	0	0	0	0	0	0	0	0	0	0	0	0	0	0	0	1	0	0	1	1	1	1														0	0	0	0	0	0	1	0	0	1
0	0	0	0	0	0	0	0	0	0	0	0	0	0	1	1	1	0	0	0	1	1	1	1	1	1	0														1	1	1	0	0	0	1	1	1	1
0	0	0	0	0	0	0	0	0	0	0	0	0	0	1	0	0	0	0	0	1	0	0	1	1	1	1														1	0	0	0	0	0	1	0	0	1
0	0	0	0	0	0	0	0	0	0	1	1	0	0	1	1	1	0	0	0	1	1	1	0	1	1	1														1	1	1	0	0	0	1	1	1	0
1	1	1	0	0	0	1	1	1	0	0	0	0	0	1	0	0	0	0	0	1	0	0	0	0	0	0														1	0	0	0	0	0	1	0	0	0
0	1	1	0	0	0	0	1	1	0	0	0	0	0	0	1	1	0	0	0	0	1	1	1	1	1	1	0	1	1	0	0	0	0	1	1	1	1	1	1
1	1	1	0	0	0	0	1	1	0	0	0	0	0	1	1	1	0	0	0	1	1	1	1	1	1	1	1	1	1	0	0	0	1	1	1	1	1	1	1
1	1	1	0	0	0	1	1	1	1	1	1	0	0	1	1	1	0	0	0	1	1	1	1	1	1	1	1	1	1	0	0	0	1	1	1	1	1	1	1
1	1	1	0	0	0	1	1	1	1	1	1	0	0	1	1	1	0	0	0	1	1	1	1	1	1	1	1	1	1	0	0	0	1	1	1	1	1	1	1
1	1	1	0	0	0	1	1	1	1	1	1	0	0	1	0	0	0	0	0	1	0	0	0	1	1	1														1	0	0	0	0	0	1	0	0	0
1	1	1	0	0	0	1	1	1	0	1	1	0	0	1	1	1	0	0	0	1	1	1	0	1	1	1														1	1	1	0	0	0	1	1	1	0
0	0	0	0	0	0	0	0	0	1	1	1	0	0	1	1	1	0	0	0	1	1	1	0	1	1	1														1	1	1	0	0	0	1	1	1	0
1	1	1	0	0	0	0	1	1	1	1	1	0	0	1	1	1	0	0	0	1	1	1	0	1	1	1														1	1	1	0	0	0	1	1	1	0
0	0	0	0	0	0	0	0	0	1	1	1	0	0	1	0	0	0	0	0	1	0	0	0	1	1	1														1	0	0	0	0	0	1	0	0	0
0	1	1	0	0	0	0	1	1	0	0	0	0	0	1	1	1	0	0	0	1	1	1	0	1	1	1														1	1	1	0	0	0	1	1	1	0
1	1	1	0	0	0	0	1	1	1	1	1	0	0	1	1	1	0	0	0	1	1	1	0	1	1	1														1	1	1	0	0	0	1	1	1	0
0	1	1	0	0	0	1	1	1	1	1	1	0	0	1	1	1	0	0	0	1	1	1	0	1	1	1														1	1	1	0	0	0	1	1	1	0
0	1	1	0	0	0	0	1	1	1	1	1	0	0	0	0	0	0	0	0	0	0	0	0	1	1	1														0	0	0	0	0	0	0	0	0	0
0	0	0	0	0	0	0	0	0	1	1	1	0	0	0	1	1	0	0	0	0	1	1	0	1	1	1	0	1	1	0	0	0	0	1	1	0	1	1	1
1	1	1	0	0	0	1	1	1	1	1	1	0	0	1	0	0	0	0	0	1	0	0	1	1	1	1														1	0	0	0	0	0	1	0	0	1
0	0	0	0	0	0	0	0	0	1	1	1	0	0	1	0	0	0	0	0	1	1	1	0	1	1	1														1	0	0	0	0	0	1	1	1	0
0	0	0	0	0	0	0	0	0	1	1	1	0	0	1	0	0	0	0	0	1	0	0	0	1	1	1														1	0	0	0	0	0	1	0	0	0
0	0	0	0	0	0	0	0	0	0	1	1	0	0	1	1	1	0	0	0	1	1	1	0	1	1	1														1	1	1	0	0	0	1	1	1	0
0	0	0	0	0	0	0	0	0	0	0	0	0	0	1	0	0	0	0	0	1	0	0	0	1	1	1														1	0	0	0	0	0	1	0	0	0
0	1	1	0	0	0	1	1	1	1	1	1	0	0	0	0	0	0	0	0	1	0	0	0	1	1	1														0	0	0	0	0	0	1	0	0	0
0	0	0	0	0	0	0	0	0	0	0	0	0	0	1	1	1	0	0	0	1	1	1	1	1	1	1														1	1	1	0	0	0	1	1	1	1
1	1	1	0	0	0	1	1	1	1	1	1	0	0	1	1	1	0	0	0	1	1	1	1	1	1	1														1	1	1	0	0	0	1	1	1	1
0	0	0	0	0	0	1	1	1	1	1	1	0	0	1	0	0	0	0	0	1	0	0	1	1	1	1														1	0	0	0	0	0	1	0	0	1
0	1	1	0	0	0	1	1	1	1	1	1	0	0	0	0	0	0	0	0	1	0	0	1	1	1	0														0	0	0	0	0	0	1	0	0	1
1	1	1	0	0	0	1	1	1	1	1	1	0	0	1	0	0	0	0	0	1	1	0	0	1	0	0														1	0	0	0	0	0	1	1	0	0
0	1	1	0	0	0	1	1	1	1	1	1	0	0	0	0	0	0	0	0	1	0	0	0	1	1	1														0	0	0	0	0	0	1	0	0	0
1	1	1	0	0	0	1	1	1	1	1	1	0	0	1	1	1	0	0	0	1	1	1	0	1	1	1														1	1	1	0	0	0	1	1	1	0
1	1	1	0	0	0	1	1	1	1	1	1	0	0	1	0	0	0	0	0	1	0	0	1	1	0	0														1	0	0	0	0	0	1	0	0	1
0	0	0	0	0	0	0	0	0	0	0	0	0	0	0	0	0	0	0	0	1	0	0	1	1	0	0														0	0	0	0	0	0	1	0	0	1
1	1	1	0	0	0	1	1	1	1	1	1	0	0	1	1	1	0	0	0	1	1	1	1	1	1	1														1	1	1	0	0	0	1	1	1	1
0	1	1	0	0	0	0	1	1	0	0	0	0	0	0	1	1	0	0	0	0	1	1	0	0	0	0	0	1	1	0	0	0	0	1	1	0	0	0	0
1	1	1	0	0	0	1	1	1	1	1	1	0	0	1	1	1	0	0	0	1	1	1	0	1	1	1														1	1	1	0	0	0	1	1	1	0
1	1	1	0	0	0	1	1	1	1	1	1	0	0	1	1	1	0	0	0	1	1	1	0	1	1	1														1	1	1	0	0	0	1	1	1	0
1	1	1	0	0	0	1	1	1	1	1	1	0	0	1	1	1	0	0	0	1	1	1	0	1	1	1														1	1	1	0	0	0	1	1	1	0
0	0	0	0	0	0	0	0	0	0	0	0	0	0	1	1	1	0	0	0	1	1	1	1	1	1	1														1	1	1	0	0	0	1	1	1	1
0	1	1	0	0	0	1	1	1	1	1	1	0	0	1	1	1	0	0	0	1	1	1	1	1	1	1														1	1	1	0	0	0	1	1	1	1
1	1	1	0	0	0	1	1	1	1	1	1	0	0	1	1	1	0	0	0	1	1	1	1	1	1	1														1	1	1	0	0	0	1	1	1	1
1	1	1	0	0	0	1	1	1	1	1	1	0	0	1	0	0	0	0	0	1	0	0	0	1	1	1														1	0	0	0	0	0	1	0	0	0
0	0	0	0	0	0	0	0	0	0	0	0	0	0	1	1	1	0	0	0	1	1	1	1	1	1	1														1	1	1	0	0	0	1	1	1	1
1	1	1	0	0	0	1	1	1	1	1	1	0	0	1	1	1	0	0	0	1	1	1	1	1	1	1														1	1	1	0	0	0	1	1	1	1
1	1	1	0	0	0	1	1	1	1	1	1	0	0	1	1	1	0	0	0	1	1	1	1	1	1	1														1	1	1	0	0	0	1	1	1	1
0	1	1	0	0	0	0	1	1	1	1	1	0	0	0	1	1	0	0	0	0	1	1	0	1	1	1	0	1	1	0	0	0	0	1	1	0	1	1	1
1	1	1	0	0	0	1	1	1	1	1	1	0	0	1	1	1	0	0	0	1	1	1	1	1	1	1														1	1	1	0	0	0	1	1	1	1
0	1	1	0	0	0	0	1	1	0	1	1	0	0	1	1	1	0	0	0	1	1	1	1	1	1	1														1	1	1	0	0	0	1	1	1	1
0	0	0	0	0	0	0	0	0	0	0	0	0	0	0	0	0	0	0	0	0	0	0	0	0	0	0														0	0	0	0	0	0	0	0	0	0
0	0	0	0	0	0	1	1	1	1	1	1	0	0	0	0	0	0	0	0	1	0	0	1	1	1	1														0	0	0	0	0	0	1	0	0	1
1	1	1	0	0	0	0	1	1	0	1	1	0	0	1	1	1	0	0	0	1	1	1	1	0	0	0														1	1	1	0	0	0	1	1	1	1
1	1	1	0	0	0	1	1	1	1	1	1	0	0	1	1	1	0	0	0	1	1	1	1	1	0	0														1	1	1	0	0	0	1	1	1	1
1	1	1	0	0	0	0	0	1	0	0	0	0	0	1	1	1	0	0	0	0	0	0	1	0	0	0														1	1	1	0	0	0	0	0	0	1
1	1	1	0	0	0	1	1	1	1	1	1	0	0	1	0	0	0	0	0	1	0	0	1	1	1	1														1	0	0	0	0	0	1	0	0	1
1	1	1	0	0	0	1	1	1	1	1	1	0	0	1	1	1	0	0	0	1	1	0	1	1	1	1														1	1	1	0	0	0	1	1	0	1
1	1	1	0	0	0	1	1	1	1	1	1	0	0	1	1	1	0	0	0	1	1	1	1	1	1	1														1	1	1	0	0	0	1	1	1	1
1	1	1	0	0	0	1	1	1	1	1	1	0	0	1	0	0	0	0	0	1	1	1	0	1	0	0														1	0	0	0	0	0	1	1	1	0
1	1	1	0	0	0	1	1	1	1	1	1	0	0	1	1	1	0	0	0	1	1	1	0	1	1	1	1	1	1	0	0	0	1	1	1	0	1	1	1
0	0	0	0	0	0	0	0	0	0	0	0	0	0	0	0	0	0	0	0	0	0	0	1	1	0	0														0	0	0	0	0	0	0	0	0	1
1	1	1	0	0	0	1	1	1	1	1	1	0	0	1	1	1	0	0	0	1	1	1	0	1	1	1	1	1	1	0	0	0	1	1	1	0	1	1	1
1	1	1	0	0	0	1	1	1	1	1	1	0	0	1	1	1	0	0	0	1	1	1	1	1	1	1														1	1	1	0	0	0	1	1	1	1
1	1	1	0	0	0	1	1	1	1	1	1	0	0	1	1	0	0	0	0	1	1	0	1	1	0	0														1	1	0	0	0	0	1	1	0	1
1	1	1	0	0	0	1	1	1	0	0	0	0	0	1	1	0	0	0	0	1	1	0	1	1	1	1														1	1	0	0	0	0	1	1	0	1
1	1	1	0	0	0	1	1	1	1	1	1	0	0	1	1	1	0	0	0	1	1	1	0	1	1	1	1	1	1	0	0	0	1	1	1	0	1	1	1
0	0	0	0	0	0	1	1	1	1	1	1	0	0	1	1	1	0	0	0	1	1	1	0	1	1	1	1	1	1	0	0	0	1	1	1	0	1	1	1
0	0	1	0	0	0	0	0	0	1	1	1	0	0	1	1	1	0	0	0	1	1	1	0	1	1	1	1	1	1	0	0	0	1	1	1	0	1	1	1
1	1	1	0	0	0	1	1	1	1	1	1	0	0	1	1	0	0	0	0	1	1	1	1	1	1	1														1	1	0	0	0	0	1	1	1	1
0	1	1	0	0	0	1	1	1	1	1	1	0	0	1	1	1	0	0	0	1	1	1	1	1	1	1														1	1	1	0	0	0	1	1	1	1
0	0	0	0	0	0	0	0	0	0	1	1	0	0	1	1	1	0	0	0	1	1	1	1	1	1	1														1	1	1	0	0	0	1	1	1	1
0	1	1	0	0	0	0	1	1	1	1	1	0	0	1	1	1	0	0	0	0	1	1	1	1	1	1	1	1	1	0	0	0	0	1	1	1	1	1	1
1	1	1	0	0	0	1	1	1	1	1	1	0	0	1	1	1	0	0	0	1	1	1	0	1	1	1														1	1	1	0	0	0	1	1	1	0
1	1	1	0	0	0	1	1	1	1	1	1	0	0	1	0	0	0	0	0	1	0	0	0	1	1	1														1	0	0	0	0	0	1	0	0	0
0	0	0	0	0	0	0	0	0	0	0	0	0	0	1	1	1	0	0	0	1	1	1	0	1	1	1														1	1	1	0	0	0	1	1	1	0
1	1	1	0	0	0	1	1	1	1	1	1	0	0	1	1	1	0	0	0	1	1	1	0	1	1	1														1	1	1	0	0	0	1	1	1	0
[truncated: 3 more columns]
